# Supplementary material for: Fishing for subsistence constitutes a livelihood safety net for populations dependent on aquatic foods around the world
Source: Nat Food. 2023 Sep 25;4(10):874–85. doi: 10.1038/s43016-023-00844-4 (PMC10589092; doi:10.1038/s43016-023-00844-4)
Supplement: Supplementary file 3 — Data sheets (including statistical source data for Table 1), labelled as: Data source, Employment in SSF, Women employment in SSF, Employment in LSF, Women employment in LSF, Subsistence workers and Subsistence workers women. [file 43016_2023_844_MOESM3_ESM.xlsx]

## Sheet: Table of content
	Excel sheet	Description	go to data
	Data source	This excel sheet provides a comprehensive reference to the survey utilized for global estimates of employment in the fisheries sector.	click here
	Employment in SSF	This excel sheet provides country-level estimates of employment within the small-scale fisheries sector, measured in millions of people.	click here
	Women employment in SSF	This excel sheet provides country-level estimates of women employment within the small-scale fisheries sector, measured in millions of people.	click here
	Employment in LSF	This excel sheet provides country-level estimates of employment within the large-scale fisheries sector, measured in millions of people.	click here
	Women employment in LSF	This excel sheet provides country-level estimates of women employment within the large-scale fisheries sector, measured in millions of people.	click here
	Subsistence workers	This excel sheet provides country-level estimates of total number of people engaged in subsitence actvities within the small-scale fisheries sector, measured in millions of people.	click here
	Subsistence workers women	This excel sheet provides country-level estimates of total number of women engaged in subsitence actvities within the small-scale fisheries sector, measured in millions of people.	click here

## Sheet: Data sources
iso3code	Country	FAO_region	Macro_Region	Broad_Region	Detailed_Region	WorldBankIncomeGroup1	Full survey name
EGY	Egypt	Africa	Africa	Northern Africa	Northern Africa	Lower-middle income	Labour force sample survey 2016
MAR	Morocco	Africa	Africa	Northern Africa	Northern Africa	Lower-middle income	Housheold and Youth Survey
TUN	Tunisia	Africa	Africa	Northern Africa	Northern Africa	Lower-middle income	Labor Market Panel Survey 2014
CMR	Cameroon	Africa	Africa	Sub-Saharan Africa	Central Africa	Lower-middle income	Fourth Cameroon Household Survey: ECAM4
COD	Congo, Democratic Republic of the	Africa	Africa	Sub-Saharan Africa	Central Africa	Low income	Enquête 1-2-3 sur l'Emploi et le Secteur Informel 2012
ETH	Ethiopia	Africa	Africa	Sub-Saharan Africa	Eastern Africa	Low income	Ethiopia - Socioeconomic Survey 2016
KEN	Kenya	Africa	Africa	Sub-Saharan Africa	Eastern Africa	Lower-middle income	Integrated Household Budget Survey 2015
MDG	Madagascar	Africa	Africa	Sub-Saharan Africa	Eastern Africa	Low income	Enquête Nationale sur l'Emploi et le Secteur Informel 2015
MWI	Malawi	Africa	Africa	Sub-Saharan Africa	Eastern Africa	Low income	Malawi Fourth Integrated Household Survey 2014
MUS	Mauritius	Africa	Africa	Sub-Saharan Africa	Eastern Africa	Upper-middle income	Continuous Multi-Purpose Household Survey 2018
MOZ	Mozambique	Africa	Africa	Sub-Saharan Africa	Eastern Africa	Low income	Inquerito Sobre Orcamento Familiar 2015
RWA	Rwanda	Africa	Africa	Sub-Saharan Africa	Eastern Africa	Low income	Rwanda labour force survey 2017
SOM	Somalia	Africa	Africa	Sub-Saharan Africa	Eastern Africa	Low income	High frequency survey 2014
SSD	South Sudan	Africa	Africa	Sub-Saharan Africa	Eastern Africa	Low income	Somali High Frequency Survey- Wave 2
TZA	Tanzania, United Republic of	Africa	Africa	Sub-Saharan Africa	Eastern Africa	Low income	Tanzania National Panel Survey 2013
UGA	Uganda	Africa	Africa	Sub-Saharan Africa	Eastern Africa	Low income	Uganda National Panel Survey 2016
ZMB	Zambia	Africa	Africa	Sub-Saharan Africa	Eastern Africa	Lower-middle income	Quarterly labour force survey 2018
BWA	Botswana	Africa	Africa	Sub-Saharan Africa	Southern Africa	Upper-middle income	Labour force survey 2006
LSO	Lesotho	Africa	Africa	Sub-Saharan Africa	Southern Africa	Lower-middle income	Household budget survey 2003
NAM	Namibia	Africa	Africa	Sub-Saharan Africa	Southern Africa	Upper-middle income	Labour force survey 2018
ZAF	South Africa	Africa	Africa	Sub-Saharan Africa	Southern Africa	Upper-middle income	Quarterly labour force survey 2017
BFA	Burkina Faso	Africa	Africa	Sub-Saharan Africa	Western Africa	Low income	Enquête Multisectorielle Continue 2014
CIV	Côte d'Ivoire	Africa	Africa	Sub-Saharan Africa	Western Africa	Lower-middle income	Enquête sur le Niveau de Vie des Ménages 2008
GMB	Gambia	Africa	Africa	Sub-Saharan Africa	Western Africa	Low income	Integrated household survey on consumption expenditure and poverty level assessment 2016
GHA	Ghana	Africa	Africa	Sub-Saharan Africa	Western Africa	Lower-middle income	Living standard survey with LFS module 2014
LBR	Liberia	Africa	Africa	Sub-Saharan Africa	Western Africa	Low income	Household Income and Expenditure Survey 2016
MLI	Mali	Africa	Africa	Sub-Saharan Africa	Western Africa	Low income	Enquête Modulaire et Permanente auprès des Ménages 2018
MRT	Mauritania	Africa	Africa	Sub-Saharan Africa	Western Africa	Lower-middle income	Enquête Nationale de Référence sur l'Emploi et le Secteur Informel 2017
NER	Niger	Africa	Africa	Sub-Saharan Africa	Western Africa	Low income	Enquête nationale sur les conditions de vie des menages 2014
NGA	Nigeria	Africa	Africa	Sub-Saharan Africa	Western Africa	Lower-middle income	General household survey-panel 2013
SEN	Senegal	Africa	Africa	Sub-Saharan Africa	Western Africa	Lower-middle income	Enquete de suivi de la pauvrete au senegal
SLE	Sierra Leone	Africa	Africa	Sub-Saharan Africa	Western Africa	Low income	Labour force survey 2014
CRI	Costa Rica	Latin America and the Caribbean	Americas	Latin America and the Caribbean	Central America	Upper-middle income	Encuesta Continua de Empleo 2018
GTM	Guatemala	Latin America and the Caribbean	Americas	Latin America and the Caribbean	Central America	Lower-middle income	Encuesta Nacional de Empleo e Ingresos 2017
MEX	Mexico	Latin America and the Caribbean	Americas	Latin America and the Caribbean	Central America	Upper-middle income	Encuesta Nacional de Ocupación y Empleo 2020
NIC	Nicaragua	Latin America and the Caribbean	Americas	Latin America and the Caribbean	Central America	Lower-middle income	Encuesta Continua de Hogares
PAN	Panama	Latin America and the Caribbean	Americas	Latin America and the Caribbean	Central America	Upper-middle income	Encuesta de Mercado Laboral 2020
ARG	Argentina	Latin America and the Caribbean	Americas	Latin America and the Caribbean	South America	Upper-middle income	Encuesta Permanente de Hogares 2014
BOL	Bolivia	Latin America and the Caribbean	Americas	Latin America and the Caribbean	South America	Lower-middle income	Encuesta de Hogares 2020
BRA	Brazil	Latin America and the Caribbean	Americas	Latin America and the Caribbean	South America	Upper-middle income	Pesquisa Nacional por Amostra de Domicílios Contínua 2018
CHL	Chile	Latin America and the Caribbean	Americas	Latin America and the Caribbean	South America	High income	Encuesta de Caracterización Socioeconómica Nacional 2020
COL	Colombia	Latin America and the Caribbean	Americas	Latin America and the Caribbean	South America	Upper-middle income	Gran Encuesta Integrada de Hogares 2020
ECU	Ecuador	Latin America and the Caribbean	Americas	Latin America and the Caribbean	South America	Upper-middle income	Encuesta Nacional de Empleo, Desempleo y Subempleo 2018
PER	Peru	Latin America and the Caribbean	Americas	Latin America and the Caribbean	South America	Upper-middle income	Encuesta Nacional de Hogares 2021
URY	Uruguay	Latin America and the Caribbean	Americas	Latin America and the Caribbean	South America	High income	Encuesta Continua de Hogares
USA	United States	Northern America	Americas	Northern America	Northern America	High income	Current Population Survey 2019
IRQ	Iraq	Asia	Arab States	Arab States	Arab States	Upper-middle income	Iraq Integrated Household Survey 2012
JOR	Jordan	Asia	Arab States	Arab States	Arab States	Lower-middle income	National labor force and child labor survey 2011
PSE	Occupied Palestinian Territory	Asia	Arab States	Arab States	Arab States	Lower-middle income	Palestinian Labor Force Survey
YEM	Yemen	Asia	Arab States	Arab States	Arab States	Lower-middle income	Yemen Labor Force Survey
CHN	China	Asia	Asia and the Pacific	Eastern Asia	Eastern Asia	Upper-middle income	Income Distribution and Living Conditions Survey 2014
MNG	Mongolia	Asia	Asia and the Pacific	Eastern Asia	Eastern Asia	Lower-middle income	Labour force survey 2017
FJI	Fiji	Oceania	Asia and the Pacific	South-Eastern Asia and the Pacific	Pacific Islands	Upper-middle income	Employment, Unemployment Survey 2015-2016
PYF	French Polynesia	Oceania	Asia and the Pacific	South-Eastern Asia and the Pacific	Pacific Islands	High income	Socio-economic survey
KIR	Kiribati	Oceania	Asia and the Pacific	South-Eastern Asia and the Pacific	Pacific Islands	Lower-middle income	Population census 2015
NCL	New Caledonia	Oceania	Asia and the Pacific	South-Eastern Asia and the Pacific	Pacific Islands	High income	Socio-economic survey
PNG	Papua New Guinea	Oceania	Asia and the Pacific	South-Eastern Asia and the Pacific	Pacific Islands	Lower-middle income	Household Income and Expenditure Survey 2009-2010
KHM	Cambodia	Asia	Asia and the Pacific	South-Eastern Asia and the Pacific	South-Eastern Asia	Lower-middle income	Labour force survey 2013
IDN	Indonesia	Asia	Asia and the Pacific	South-Eastern Asia and the Pacific	South-Eastern Asia	Lower-middle income	National Labour Force Survey 2020
LAO	Lao People's Democratic Republic	Asia	Asia and the Pacific	South-Eastern Asia and the Pacific	South-Eastern Asia	Lower-middle income	National Labour Force Survey 2020
MMR	Myanmar	Asia	Asia and the Pacific	South-Eastern Asia and the Pacific	South-Eastern Asia	Lower-middle income	Labour Force Survey 2017
PHL	Philippines	Asia	Asia and the Pacific	South-Eastern Asia and the Pacific	South-Eastern Asia	Lower-middle income	Labour Force Survey 2018
THA	Thailand	Asia	Asia and the Pacific	South-Eastern Asia and the Pacific	South-Eastern Asia	Upper-middle income	Labour force survey 2015
TLS	Timor-Leste	Asia	Asia and the Pacific	South-Eastern Asia and the Pacific	South-Eastern Asia	Lower-middle income	Survey of Living Standards 2006
VNM	Viet Nam	Asia	Asia and the Pacific	South-Eastern Asia and the Pacific	South-Eastern Asia	Lower-middle income	Labour force survey 2018
BGD	Bangladesh	Asia	Asia and the Pacific	Southern Asia	Southern Asia	Lower-middle income	Labour force survey 2013
IND	India	Asia	Asia and the Pacific	Southern Asia	Southern Asia	Lower-middle income	Periodic Labor Force Survey 2018
MDV	Maldives	Asia	Asia and the Pacific	Southern Asia	Southern Asia	Upper-middle income	Household Income & Expenditure survey 2015
PAK	Pakistan	Asia	Asia and the Pacific	Southern Asia	Southern Asia	Lower-middle income	Labour force survey 2015
KGZ	Kyrgyzstan	Asia	Europe and Central Asia	Central and Western Asia	Central Asia	Lower-middle income	Jobs, skills, migration, consumption survey 2013
ARM	Armenia	Asia	Europe and Central Asia	Central and Western Asia	Western Asia	Lower-middle income	Integrated Living Conditions Survey 2015
BGR	Bulgaria	Europe	Europe and Central Asia	Eastern Europe	Eastern Europe	Upper-middle income	Multi-topic Household Survey 2007
RUS	Russian Federation	Europe	Europe and Central Asia	Eastern Europe	Eastern Europe	Upper-middle income	Population survey on employment situation 2017
NOR	Norway	Europe	Europe and Central Asia	Northern, Southern and Western Europe	Northern Europe	High income	European Labor Force Survey
ALB	Albania	Europe	Europe and Central Asia	Northern, Southern and Western Europe	Southern Europe	Upper-middle income	European Labor Force Survey
BIH	Bosnia and Herzegovina	Europe	Europe and Central Asia	Northern, Southern and Western Europe	Southern Europe	Upper-middle income	Living in Bosnia and Herzegovina 2004
GRC	Greece	Europe	Europe and Central Asia	Northern, Southern and Western Europe	Southern Europe	High income	European Labor Force Survey
ITA	Italy	Europe	Europe and Central Asia	Northern, Southern and Western Europe	Southern Europe	High income	Indagini sulle forze di lavoro

## Sheet: Employment SSF
Geo																		Employment in SSF (million)
iso3code	Country_name	Region	Sub_Region	Intermediate_Region	Least_Developed Countries	Land_Locked_Developing_Countries	Small_Island_Developing_States	Low_Income_Food_DeficitCountrie	Net_Food_Importing_DevelopingCo	Income_Level	European_Union	SDG_Region_name	SDG_Region_name_level_1	SDG_Region_name_level_2	FAO_Member_country	development_status	fishery_type	Pre-harvest	Harvest		Post-harvest		Total
																					Processing	Trading
																		Marine and inland	Inland	Marine	Marine and inland	Marine and inland
ABW	Aruba	Americas	Latin America and the Caribbean	Caribbean			SIDS			High income		Latin America and the Caribbean	Latin America and the Caribbean	Caribbean		Developing
AFG	Afghanistan	Asia	Southern Asia		LDC	LLDC		LIFDC	NFIDC	Low income		Central Asia and Southern Asia	Asia	Southern Asia	RAP	Developing	I	0.00602665	0.047563	0	0.0354823	0.100755	0.189827
AGO	Angola	Africa	Sub-Saharan Africa	Middle Africa	LDC				NFIDC	Lower middle income		Sub-Saharan Africa	Sub-Saharan Africa	Middle Africa	RAF	Developing	I+M	0.00603426	0.019	0.051521	0.0277544	0.100569	0.204878
AIA	Anguilla	Americas	Latin America and the Caribbean	Caribbean			SIDS					Latin America and the Caribbean	Latin America and the Caribbean	Caribbean		Developing
ALA	Åland Islands	Europe	Northern Europe									Northern America and Europe	Europe	Northern Europe		Developed
ALB	Albania	Europe	Southern Europe							Upper middle income		Northern America and Europe	Europe	Southern Europe	REU	Developed	I+M	0.002036	0.001302	0.001616	0.00277475	0.00269039	0.0104191
AND	Andorra	Europe	Southern Europe							High income		Northern America and Europe	Europe	Southern Europe	REU	Developed
ARE	United Arab Emirates	Asia	Western Asia							High income		Western Asia and Northern Africa	Asia	Western Asia	RNE	Developing	M	0.00169461	0	0.026017	0.00628588	0.0329763	0.0669738
ARG	Argentina	Americas	Latin America and the Caribbean	South America						Upper middle income		Latin America and the Caribbean	Latin America and the Caribbean	South America	RLC	Developing	I+M	0.0042069	0.005415	0.016609	0.0101569	0.0127719	0.0491597
ARM	Armenia	Asia	Western Asia			LLDC				Upper middle income		Western Asia and Northern Africa	Asia	Western Asia	REU	Developing	I	0.00058141	0.000693	0	0.00029632	0.00038611	0.00195684
ASM	American Samoa	Oceania	Polynesia				SIDS			Upper middle income		Oceania (excluding Australia and New Zealand)	Oceania	Polynesia		Developing
ATA	Antarctica
ATF	French Southern Territories	Africa	Sub-Saharan Africa	Eastern Africa								Sub-Saharan Africa	Sub-Saharan Africa	Eastern Africa		Developing
ATG	Antigua and Barbuda	Americas	Latin America and the Caribbean	Caribbean			SIDS		NFIDC	High income		Latin America and the Caribbean	Latin America and the Caribbean	Caribbean	RLC	Developing
AUS	Australia	Oceania	Australia and New Zealand							High income		Australia and New Zealand	Oceania	Australia and New Zealand	RAP	Developed	I+M	0.00901811	0.039408	0.00723	0.0337098	0.0633635	0.152729
AUT	Austria	Europe	Western Europe							High income	EU	Northern America and Europe	Europe	Western Europe	REU	Developed	I	0.00048444	0.00031	0	0.00034002	0.00036864	0.0015031
AZE	Azerbaijan	Asia	Western Asia			LLDC				Upper middle income		Western Asia and Northern Africa	Asia	Western Asia	REU	Developing	I	0.0014058	0.000817	0	0.00120787	0.00066163	0.0040923
BDI	Burundi	Africa	Sub-Saharan Africa	Eastern Africa	LDC	LLDC		LIFDC	NFIDC	Low income		Sub-Saharan Africa	Sub-Saharan Africa	Eastern Africa	RAF	Developing	I	0.00059853	0.011831	0	0.00269399	0.0116207	0.0267442
BEL	Belgium	Europe	Western Europe							High income	EU	Northern America and Europe	Europe	Western Europe	REU	Developed	I+M	0.00047681	9.6e-05	2e-06	0.00028797	0.00025547	0.00111825
BEN	Benin	Africa	Sub-Saharan Africa	Western Africa	LDC			LIFDC	NFIDC	Lower middle income		Sub-Saharan Africa	Sub-Saharan Africa	Western Africa	RAF	Developing	I+M	0.00512953	0.029999	0.009939	0.0235931	0.0390308	0.107691
BES	Bonaire, Sint Eustatius and Saba	Americas	Latin America and the Caribbean	Caribbean			SIDS					Latin America and the Caribbean	Latin America and the Caribbean	Caribbean		Developing
BFA	Burkina Faso	Africa	Sub-Saharan Africa	Western Africa	LDC	LLDC		LIFDC	NFIDC	Low income		Sub-Saharan Africa	Sub-Saharan Africa	Western Africa	RAF	Developing	I	0.00284286	0.017571	0	0.00767834	0.0320345	0.0601267
BGD	Bangladesh	Asia	Southern Asia		LDC			LIFDC	NFIDC	Lower middle income		Central Asia and Southern Asia	Asia	Southern Asia	RAP	Developing	I+M	0.0539586	0.751943	0.274458	0.503395	1.60606	3.18981
BGR	Bulgaria	Europe	Eastern Europe							Upper middle income	EU	Northern America and Europe	Europe	Eastern Europe	REU	Developed	I+M	0.00189809	0.000854	0.004109	0.001345	0.0019847	0.0101908
BHR	Bahrain	Asia	Western Asia							High income		Western Asia and Northern Africa	Asia	Western Asia	RNE	Developing	M	0.00037487	0	0.010393	0.00394971	0.00261592	0.0173335
BHS	Bahamas	Americas	Latin America and the Caribbean	Caribbean			SIDS			High income		Latin America and the Caribbean	Latin America and the Caribbean	Caribbean	RLC	Developing	M	0.00015874	0	0.006422	0.00066181	0.00084596	0.00808851
BIH	Bosnia and Herzegovina	Europe	Southern Europe							Upper middle income		Northern America and Europe	Europe	Southern Europe	REU	Developed	I+M	0.00236812	0.0042	0.001352	0.00170818	0.00136929	0.0109976
BLM	Saint Barthélemy	Americas	Latin America and the Caribbean	Caribbean								Latin America and the Caribbean	Latin America and the Caribbean	Caribbean		Developing
BLR	Belarus	Europe	Eastern Europe							Upper middle income		Northern America and Europe	Europe	Eastern Europe	REU	Developed	I	0.00051357	0.000817	0	0.00194467	0.00259944	0.00587468
BLZ	Belize	Americas	Latin America and the Caribbean	Central America			SIDS			Lower middle income		Latin America and the Caribbean	Latin America and the Caribbean	Central America	RLC	Developing	M	0.00013657	0	0.005183	0.00064891	0.00080029	0.00676877
BMU	Bermuda	Americas	Northern America							High income		Northern America and Europe	Northern America	Northern America		Developed
BOL	Bolivia (Plurinational State of)	Americas	Latin America and the Caribbean	South America		LLDC				Lower middle income		Latin America and the Caribbean	Latin America and the Caribbean	South America	RLC	Developing	I	0.00239249	0.018747	0	0.00688606	0.00902384	0.0370494
BRA	Brazil	Americas	Latin America and the Caribbean	South America						Upper middle income		Latin America and the Caribbean	Latin America and the Caribbean	South America	RLC	Developing	I+M	0.05341	0.108499	0.38468	0.0827275	0.141898	0.771214
BRB	Barbados	Americas	Latin America and the Caribbean	Caribbean			SIDS		NFIDC	High income		Latin America and the Caribbean	Latin America and the Caribbean	Caribbean	RLC	Developing	M	0.0001114	0	0.001798	0.00029456	0.00055927	0.00276323
BRN	Brunei Darussalam	Asia	South-eastern Asia							High income		Eastern Asia and South-eastern Asia	Asia	South-eastern Asia	RAP	Developing	M	0.0001391	0	0.000248	0.00070717	0.0010942	0.00218847
BTN	Bhutan	Asia	Southern Asia		LDC	LLDC			NFIDC	Lower middle income		Central Asia and Southern Asia	Asia	Southern Asia	RAP	Developing	I	0.00022612	0.001528	0	0.00204788	0.00524978	0.00905178
BVT	Bouvet Island	Americas	Latin America and the Caribbean	South America												Developing
BWA	Botswana	Africa	Sub-Saharan Africa	Southern Africa		LLDC			NFIDC	Upper middle income		Sub-Saharan Africa	Sub-Saharan Africa	Southern Africa	RAF	Developing	I	0.00140025	0.001657	0	0.00204123	0.00327282	0.0083713
CAF	Central African Republic	Africa	Sub-Saharan Africa	Middle Africa	LDC	LLDC		LIFDC	NFIDC	Low income		Sub-Saharan Africa	Sub-Saharan Africa	Middle Africa	RAF	Developing	I	0.00083239	0.021754	0	0.00472044	0.00660559	0.0339124
CAN	Canada	Americas	Northern America							High income		Northern America and Europe	Northern America	Northern America	No RO; Country covered by the Liason Office for North America	Developed	I+M	0.00585966	0.002627	0.041802	0.0147973	0.0193134	0.0843994
CCK	Cocos (Keeling) Islands	Oceania	Australia and New Zealand									Australia and New Zealand	Oceania	Australia and New Zealand		Developed
CHA	Channel Islands	Europe								High income							M	0.00014117	0	0.000164	0.00010183	0.000147	0.000554
CHE	Switzerland	Europe	Western Europe							High income		Northern America and Europe	Europe	Western Europe	REU	Developed	I	0.00053207	0.000262	0	0.00036975	0.00038139	0.00154521
CHL	Chile	Americas	Latin America and the Caribbean	South America						High income		Latin America and the Caribbean	Latin America and the Caribbean	South America	RLC	Developing	M	0.00821392	0	0.073534	0.0383724	0.0283883	0.148509
CHN	China	Asia	Eastern Asia							Upper middle income		Eastern Asia and South-eastern Asia	Asia	Eastern Asia	RAP	Developing	I+M	0.384823	3.94186	2.73353	1.55899	9.44915	18.0684
CIV	Côte d'Ivoire	Africa	Sub-Saharan Africa	Western Africa				LIFDC	NFIDC	Lower middle income		Sub-Saharan Africa	Sub-Saharan Africa	Western Africa	RAF	Developing	I+M	0.00359467	0.021487	0.032051	0.0121255	0.0157648	0.085023
CMR	Cameroon	Africa	Sub-Saharan Africa	Middle Africa				LIFDC		Lower middle income		Sub-Saharan Africa	Sub-Saharan Africa	Middle Africa	RAF	Developing	I+M	0.0074698	0.085664	0.042726	0.0212585	0.0985034	0.255622
COD	Democratic Republic of the Congo	Africa	Sub-Saharan Africa	Middle Africa	LDC			LIFDC	NFIDC	Low income		Sub-Saharan Africa	Sub-Saharan Africa	Middle Africa	RAF	Developing	I+M	0.0139742	0.227668	0.001768	0.0815405	0.186115	0.511066
COG	Congo	Africa	Sub-Saharan Africa	Middle Africa				LIFDC		Lower middle income		Sub-Saharan Africa	Sub-Saharan Africa	Middle Africa	RAF	Developing	I+M	0.00263114	0.029405	0.006358	0.0121019	0.0172713	0.0677673
COK	Cook Islands	Oceania	Polynesia				SIDS					Oceania (excluding Australia and New Zealand)	Oceania	Polynesia	RAP	Developing
COL	Colombia	Americas	Latin America and the Caribbean	South America						Upper middle income		Latin America and the Caribbean	Latin America and the Caribbean	South America	RLC	Developing	I+M	0.0336788	0.250044	0.040705	0.0969342	0.142194	0.563556
COM	Comoros	Africa	Sub-Saharan Africa	Eastern Africa	LDC		SIDS	LIFDC	NFIDC	Lower middle income		Sub-Saharan Africa	Sub-Saharan Africa	Eastern Africa	RAF	Developing	M	0.00016742	0	0.002453	0.00077005	0.00220419	0.00559466
CPV	Cabo Verde	Africa	Sub-Saharan Africa	Western Africa			SIDS			Lower middle income		Sub-Saharan Africa	Sub-Saharan Africa	Western Africa	RAF	Developing	M	0.00060102	0	0.000521	0.00127256	0.00129985	0.00369443
CRI	Costa Rica	Americas	Latin America and the Caribbean	Central America						Upper middle income		Latin America and the Caribbean	Latin America and the Caribbean	Central America	RLC	Developing	I+M	0.0009985	0.00052	0.008562	0.00287388	0.00330068	0.0162551
CUB	Cuba	Americas	Latin America and the Caribbean	Caribbean			SIDS		NFIDC	Upper middle income		Latin America and the Caribbean	Latin America and the Caribbean	Caribbean	RLC	Developing	I+M	0.00353111	0.003716	0.001248	0.0092649	0.016649	0.034409
CUW	Curaçao	Americas	Latin America and the Caribbean	Caribbean			SIDS			High income		Latin America and the Caribbean	Latin America and the Caribbean	Caribbean		Developing
CXR	Christmas Island	Oceania	Australia and New Zealand									Australia and New Zealand	Oceania	Australia and New Zealand		Developed
CYM	Cayman Islands	Americas	Latin America and the Caribbean	Caribbean						High income		Latin America and the Caribbean	Latin America and the Caribbean	Caribbean		Developing
CYP	Cyprus	Asia	Western Asia							High income	EU	Western Asia and Northern Africa	Asia	Western Asia	REU	Developed	I+M	0.0001864	3.6e-05	0.000522	0.00021834	0.00028464	0.00124738
CZE	Czechia	Europe	Eastern Europe							High income	EU	Northern America and Europe	Europe	Eastern Europe	REU	Developed	I	0.00416776	0.002599	0	0.00286309	0.00559796	0.0152278
DEU	Germany	Europe	Western Europe							High income	EU	Northern America and Europe	Europe	Western Europe	REU	Developed	I+M	0.00568722	0.000689	0.006321	0.00583462	0.00740559	0.0259374
DJI	Djibouti	Africa	Sub-Saharan Africa	Eastern Africa	LDC				NFIDC	Lower middle income		Sub-Saharan Africa	Sub-Saharan Africa	Eastern Africa	RAF	Developing	M	0.00028223	0	0.002084	0.00167561	0.00406984	0.00811168
DMA	Dominica	Americas	Latin America and the Caribbean	Caribbean			SIDS		NFIDC	Upper middle income		Latin America and the Caribbean	Latin America and the Caribbean	Caribbean	RLC	Developing
DNK	Denmark	Europe	Northern Europe							High income	EU	Northern America and Europe	Europe	Northern Europe	REU	Developed	I+M	0.00397449	0	0.002001	0.00295224	0.00598619	0.0149139
DOM	Dominican Republic	Americas	Latin America and the Caribbean	Caribbean			SIDS		NFIDC	Upper middle income		Latin America and the Caribbean	Latin America and the Caribbean	Caribbean	RLC	Developing	I+M	0.00320516	0.003208	0.009623	0.00847483	0.0165999	0.0411109
DZA	Algeria	Africa	Northern Africa							Lower middle income		Western Asia and Northern Africa	Northern Africa	Northern Africa	RNE	Developing	M	0.00668524	0	0.031575	0.0305844	0.0565694	0.125414
ECU	Ecuador	Americas	Latin America and the Caribbean	South America						Upper middle income		Latin America and the Caribbean	Latin America and the Caribbean	South America	RLC	Developing	I+M	0.0274342	0.011351	0.111705	0.0488206	0.0525653	0.251876
EGY	Egypt	Africa	Northern Africa						NFIDC	Lower middle income		Western Asia and Northern Africa	Northern Africa	Northern Africa	RNE	Developing	I+M	0.0111195	0.06694	0.032086	0.0559274	0.166952	0.333025
ERI	Eritrea	Africa	Sub-Saharan Africa	Eastern Africa	LDC			LIFDC	NFIDC	Low income		Sub-Saharan Africa	Sub-Saharan Africa	Eastern Africa	RAF	Developing	M	0.00178676	0	0.001599	0.00373198	0.00525155	0.0123693
ESH	Western Sahara	Africa	Northern Africa									Western Asia and Northern Africa	Northern Africa	Northern Africa		Developing
ESP	Spain	Europe	Southern Europe							High income	EU	Northern America and Europe	Europe	Southern Europe	REU	Developed	I+M	0.004095	0.000665	0.010256	0.0198483	0.0380817	0.0729461
EST	Estonia	Europe	Northern Europe							High income	EU	Northern America and Europe	Europe	Northern Europe	REU	Developed	I+M	0.00145252	0.000714	0.001393	0.00104774	0.00247368	0.00708094
ETH	Ethiopia	Africa	Sub-Saharan Africa	Eastern Africa	LDC	LLDC		LIFDC	NFIDC	Low income		Sub-Saharan Africa	Sub-Saharan Africa	Eastern Africa	RAF	Developing	I	0.0310348	0.032858	0	0.0614154	0.117714	0.243022
FIN	Finland	Europe	Northern Europe							High income	EU	Northern America and Europe	Europe	Northern Europe	REU	Developed	I+M	0.00409418	0.000696	0.005227	0.00295323	0.00772121	0.0206916
FJI	Fiji	Oceania	Melanesia				SIDS			Upper middle income		Oceania (excluding Australia and New Zealand)	Oceania	Melanesia	RAP	Developing	I+M	0.00103662	0.000433	0.006796	0.00102494	0.00485672	0.0141473
FLK	Falkland Islands (Malvinas)	Americas	Latin America and the Caribbean	South America								Latin America and the Caribbean	Latin America and the Caribbean	South America		Developing
FRA	France	Europe	Western Europe							High income	EU	Northern America and Europe	Europe	Western Europe	REU	Developed	I+M	0.005388	0.000675	0.013495	0.0298422	0.0557979	0.105198
FRO	Faroe Islands	Europe	Northern Europe							High income		Northern America and Europe	Europe	Northern Europe		Developed
FSM	Micronesia (Federated States of)	Oceania	Micronesia				SIDS			Lower middle income		Oceania (excluding Australia and New Zealand)	Oceania	Micronesia	RAP	Developing
GAB	Gabon	Africa	Sub-Saharan Africa	Middle Africa					NFIDC	Upper middle income		Sub-Saharan Africa	Sub-Saharan Africa	Middle Africa	RAF	Developing	I+M	0.00045668	0.0044	0.003761	0.00166141	0.00648182	0.0167609
GBR	United Kingdom of Great Britain and Northern Ireland	Europe	Northern Europe							High income		Northern America and Europe	Europe	Northern Europe	REU	Developed	I+M	0.0055003	0.00067	0.008387	0.0156821	0.00825677	0.0384961
GEO	Georgia	Asia	Western Asia							Upper middle income		Western Asia and Northern Africa	Asia	Western Asia	REU	Developing	I+M	0.0008409	0.000733	0.00011	0.00043845	0.00055733	0.00267968
GGY	Guernsey	Europe	Northern Europe	Channel Islands						High income		Northern America and Europe	Europe	Northern Europe		Developed
GHA	Ghana	Africa	Sub-Saharan Africa	Western Africa				LIFDC		Lower middle income		Sub-Saharan Africa	Sub-Saharan Africa	Western Africa	RAF	Developing	I+M	0.0119829	0.14732	0.037475	0.0642694	0.0363959	0.297443
GIB	Gibraltar	Europe	Southern Europe							High income		Northern America and Europe	Europe	Southern Europe		Developed
GIN	Guinea	Africa	Sub-Saharan Africa	Western Africa	LDC			LIFDC	NFIDC	Low income		Sub-Saharan Africa	Sub-Saharan Africa	Western Africa	RAF	Developing	I+M	0.0017288	0.010549	0.028118	0.0070847	0.0308951	0.0783755
GLP	Guadeloupe	Americas	Latin America and the Caribbean	Caribbean								Latin America and the Caribbean	Latin America and the Caribbean	Caribbean		Developing
GMB	Gambia	Africa	Sub-Saharan Africa	Western Africa	LDC			LIFDC	NFIDC	Low income		Sub-Saharan Africa	Sub-Saharan Africa	Western Africa	RAF	Developing	I+M	0.00196026	0.002929	0.003963	0.00332188	0.00686304	0.0190372
GNB	Guinea-Bissau	Africa	Sub-Saharan Africa	Western Africa	LDC		SIDS	LIFDC	NFIDC	Low income		Sub-Saharan Africa	Sub-Saharan Africa	Western Africa	RAF	Developing	I+M	0.00032416	0.003207	0.006792	0.00147461	0.00381887	0.0156166
GNQ	Equatorial Guinea	Africa	Sub-Saharan Africa	Middle Africa						Upper middle income		Sub-Saharan Africa	Sub-Saharan Africa	Middle Africa	RAF	Developing	I+M	0.00057227	0.001257	0.002674	0.00263525	0.00407971	0.0112182
GRC	Greece	Europe	Southern Europe							High income	EU	Northern America and Europe	Europe	Southern Europe	REU	Developed	I+M	0.00490989	0	0.009591	0.00224895	0.0107864	0.0275362
GRD	Grenada	Americas	Latin America and the Caribbean	Caribbean			SIDS		NFIDC	Upper middle income		Latin America and the Caribbean	Latin America and the Caribbean	Caribbean	RLC	Developing
GRL	Greenland	Americas	Northern America							High income		Northern America and Europe	Northern America	Northern America		Developed
GTM	Guatemala	Americas	Latin America and the Caribbean	Central America						Upper middle income		Latin America and the Caribbean	Latin America and the Caribbean	Central America	RLC	Developing	I+M	0.00162929	0.003477	0.016332	0.00494132	0.00695262	0.0333322
GUF	French Guiana	Americas	Latin America and the Caribbean	South America								Latin America and the Caribbean	Latin America and the Caribbean	South America		Developing
GUM	Guam	Oceania	Micronesia				SIDS			High income		Oceania (excluding Australia and New Zealand)	Oceania	Micronesia		Developing	M	0.00037405	0	0.0011	0.00082122	0.00156501	0.00386028
GUY	Guyana	Americas	Latin America and the Caribbean	South America			SIDS			Upper middle income		Latin America and the Caribbean	Latin America and the Caribbean	South America	RLC	Developing	I+M	0.00025581	0.002221	0.0054	0.00090101	0.00115635	0.00993417
HKG	China, Hong Kong SAR	Asia	Eastern Asia							High income		Eastern Asia and South-eastern Asia	Asia	Eastern Asia		Developing	I+M	0.00121226	0.000199	0.014134	0.00363194	0.0445221	0.0636993
HMD	Heard Island and McDonald Islands	Oceania	Australia and New Zealand									Australia and New Zealand	Oceania	Australia and New Zealand		Developed
HND	Honduras	Americas	Latin America and the Caribbean	Central America					NFIDC	Lower middle income		Latin America and the Caribbean	Latin America and the Caribbean	Central America	RLC	Developing	I+M	0.00341089	0.002903	0.018141	0.00901879	0.0100608	0.0435345
HRV	Croatia	Europe	Southern Europe							High income	EU	Northern America and Europe	Europe	Southern Europe	REU	Developed	I+M	0.00325566	0.000203	0.006716	0.00234838	0.00281285	0.0153359
HTI	Haiti	Americas	Latin America and the Caribbean	Caribbean	LDC		SIDS	LIFDC	NFIDC	Lower middle income		Latin America and the Caribbean	Latin America and the Caribbean	Caribbean	RLC	Developing	I+M	0.00152392	0.003329	0.044414	0.00609168	0.0133359	0.0686945
HUN	Hungary	Europe	Eastern Europe							High income	EU	Northern America and Europe	Europe	Eastern Europe	REU	Developed	I	0.00057226	0.00093	0	0.00173534	0.00298055	0.00621815
IDN	Indonesia	Asia	South-eastern Asia							Lower middle income		Eastern Asia and South-eastern Asia	Asia	South-eastern Asia	RAP	Developing	I+M	0.100048	0.311263	1.94166	0.250351	0.714028	3.31735
IMN	Isle of Man	Europe	Northern Europe							High income		Northern America and Europe	Europe	Northern Europe		Developed
IND	India	Asia	Southern Asia							Lower middle income		Central Asia and Southern Asia	Asia	Southern Asia	RAP	Developing	I+M	0.178469	5.03206	1.5194	1.15257	1.6982	9.58069
IOT	Chagos Archipelago	Africa	Sub-Saharan Africa	Eastern Africa								Sub-Saharan Africa	Sub-Saharan Africa	Eastern Africa		Developing
IRL	Ireland	Europe	Northern Europe							High income	EU	Northern America and Europe	Europe	Northern Europe	REU	Developed	I+M	0.00293521	0.000185	0.002639	0.00283723	0.00484638	0.0134428
IRN	Iran (Islamic Republic of)	Asia	Southern Asia							Lower middle income		Central Asia and Southern Asia	Asia	Southern Asia	RAP	Developing	I+M	0.0303922	0.011711	0.125183	0.176996	0.243	0.587282
IRQ	Iraq	Asia	Western Asia							Upper middle income		Western Asia and Northern Africa	Asia	Western Asia	RNE	Developing	I+M	0.00160655	0.014357	0.001781	0.00495722	0.027471	0.0501727
ISL	Iceland	Europe	Northern Europe							High income		Northern America and Europe	Europe	Northern Europe	REU	Developed	I+M	0.00026326	1.3e-05	0.000609	0.00025562	0.00092314	0.00206402
ISR	Israel	Asia	Western Asia							High income		Western Asia and Northern Africa	Asia	Western Asia	REU	Developed	I+M	0.00175688	0.000795	0.000651	0.00180218	0.0010253	0.00603036
ITA	Italy	Europe	Southern Europe							High income	EU	Northern America and Europe	Europe	Southern Europe	REU	Developed	I+M	0.0171098	0.003316	0.012405	0.00649201	0.0311831	0.0705059
JAM	Jamaica	Americas	Latin America and the Caribbean	Caribbean			SIDS		NFIDC	Upper middle income		Latin America and the Caribbean	Latin America and the Caribbean	Caribbean	RLC	Developing	I+M	0.0008106	0.000964	0.01331	0.00226382	0.00436549	0.0217139
JEY	Jersey	Europe	Northern Europe	Channel Islands						High income		Northern America and Europe	Europe	Northern Europe		Developed
JOR	Jordan	Asia	Western Asia						NFIDC	Upper middle income		Western Asia and Northern Africa	Asia	Western Asia	RNE	Developing	I+M	0.000396	0.000379	0.000332	0.00056049	0.00046946	0.00213695
JPN	Japan	Asia	Eastern Asia							High income		Eastern Asia and South-eastern Asia	Asia	Eastern Asia	RAP	Developed	I+M	0.0279895	0.016184	0.235893	0.113391	0.629529	1.02299
KAZ	Kazakhstan	Asia	Central Asia			LLDC				Upper middle income		Central Asia and Southern Asia	Asia	Central Asia	REU	Developing	I	0.00368037	0.010704	0	0.00310706	0.016924	0.0344155
KEN	Kenya	Africa	Sub-Saharan Africa	Eastern Africa				LIFDC	NFIDC	Lower middle income		Sub-Saharan Africa	Sub-Saharan Africa	Eastern Africa	RAF	Developing	I+M	0.00584052	0.053643	0.014364	0.0269806	0.074859	0.175687
KGZ	Kyrgyzstan	Asia	Central Asia			LLDC		LIFDC		Lower middle income		Central Asia and Southern Asia	Asia	Central Asia	REU	Developing	I	0.00108687	0.000865	0	0.0008588	0.00049581	0.00330648
KHM	Cambodia	Asia	South-eastern Asia		LDC				NFIDC	Lower middle income		Eastern Asia and South-eastern Asia	Asia	South-eastern Asia	RAP	Developing	I+M	0.00666943	0.115469	0.047128	0.0340541	0.673991	0.877312
KIR	Kiribati	Oceania	Micronesia		LDC		SIDS		NFIDC	Lower middle income		Oceania (excluding Australia and New Zealand)	Oceania	Micronesia	RAP	Developing	M	0.00040439	0	0.00299	0.00091771	0.00149474	0.00580684
KNA	Saint Kitts and Nevis	Americas	Latin America and the Caribbean	Caribbean			SIDS		NFIDC	High income		Latin America and the Caribbean	Latin America and the Caribbean	Caribbean	RLC	Developing
KOR	Republic of Korea	Asia	Eastern Asia							High income		Eastern Asia and South-eastern Asia	Asia	Eastern Asia	RAP	Developing	I+M	0.0115842	0.009441	0.074712	0.0849419	0.25178	0.432459
KOS	Kosovo (Serbia)	Europe	Southern Europe							Upper middle income		Northern America and Europe	Europe	Southern Europe
KWT	Kuwait	Asia	Western Asia							High income		Western Asia and Northern Africa	Asia	Western Asia	RNE	Developing	M	0.00045332	0	0.001966	0.00276459	0.00771796	0.0129019
LAO	Lao People's Democratic Republic	Asia	South-eastern Asia		LDC	LLDC			NFIDC	Lower middle income		Eastern Asia and South-eastern Asia	Asia	South-eastern Asia	RAP	Developing	I	0.00244452	0.030872	0	0.0152315	0.107192	0.15574
LBN	Lebanon	Asia	Western Asia							Upper middle income		Western Asia and Northern Africa	Asia	Western Asia	RNE	Developing	I+M	0.00049011	0.000554	0.003673	0.00147635	0.00768539	0.0138788
LBR	Liberia	Africa	Sub-Saharan Africa	Western Africa	LDC			LIFDC	NFIDC	Low income		Sub-Saharan Africa	Sub-Saharan Africa	Western Africa	RAF	Developing	I+M	0.00107306	0.000291	0.012567	0.00351224	0.0144775	0.0319208
LBY	Libya	Africa	Northern Africa							Upper middle income		Western Asia and Northern Africa	Northern Africa	Northern Africa	RNE	Developing	M	0.00088828	0	0.01085	0.00350569	0.0257884	0.0410324
LCA	Saint Lucia	Americas	Latin America and the Caribbean	Caribbean			SIDS		NFIDC	Upper middle income		Latin America and the Caribbean	Latin America and the Caribbean	Caribbean	RLC	Developing	M	5.68e-05	0	0.001177	0.0002126	0.00025105	0.00169745
LIE	Liechtenstein	Europe	Western Europe							High income		Northern America and Europe	Europe	Western Europe		Developed
LKA	Sri Lanka	Asia	Southern Asia						NFIDC	Lower middle income		Central Asia and Southern Asia	Asia	Southern Asia	RAP	Developing	I+M	0.00903254	0.024505	0.272404	0.052603	0.0809107	0.439455
LSO	Lesotho	Africa	Sub-Saharan Africa	Southern Africa	LDC	LLDC		LIFDC	NFIDC	Lower middle income		Sub-Saharan Africa	Sub-Saharan Africa	Southern Africa	RAF	Developing	I	0.00031374	0.000598	0	0.00056259	0.00058134	0.00205567
LTU	Lithuania	Europe	Northern Europe							High income	EU	Northern America and Europe	Europe	Northern Europe	REU	Developed	I+M	0.00035285	0.000183	0.00032	0.00100071	0.00146751	0.00332407
LUX	Luxembourg	Europe	Western Europe							High income	EU	Northern America and Europe	Europe	Western Europe	REU	Developed	I		4e-06	0			4e-06
LVA	Latvia	Europe	Northern Europe							High income	EU	Northern America and Europe	Europe	Northern Europe	REU	Developed	I+M	0.000233	0.000118	0.000129	0.0006176	0.00024685	0.00134445
MAC	China, Macao	Asia	Eastern Asia							High income		Eastern Asia and South-eastern Asia	Asia	Eastern Asia		Developing
MAF	Saint Martin (French Part)	Americas	Latin America and the Caribbean	Caribbean						High income		Latin America and the Caribbean	Latin America and the Caribbean	Caribbean		Developing
MAR	Morocco	Africa	Northern Africa						NFIDC	Lower middle income		Western Asia and Northern Africa	Northern Africa	Northern Africa	RNE	Developing	I+M	0.00666613	0.002144	0.105073	0.0174777	0.170029	0.30139
MCO	Monaco	Europe	Western Europe							High income		Northern America and Europe	Europe	Western Europe	REU	Developed
MDA	Republic of Moldova	Europe	Eastern Europe			LLDC				Upper middle income		Northern America and Europe	Europe	Eastern Europe	REU	Developed	I	0.00066749	0.00088	0	0.00031054	0.00126501	0.00312304
MDG	Madagascar	Africa	Sub-Saharan Africa	Eastern Africa	LDC			LIFDC	NFIDC	Low income		Sub-Saharan Africa	Sub-Saharan Africa	Eastern Africa	RAF	Developing	I+M	0.00689093	0.057006	0.153377	0.0316946	0.0710985	0.320067
MDV	Maldives	Asia	Southern Asia				SIDS		NFIDC	Upper middle income		Central Asia and Southern Asia	Asia	Southern Asia	RAP	Developing	M	0.00044079	0	0.010216	0.00399185	0.00213942	0.0167881
MEX	Mexico	Americas	Latin America and the Caribbean	Central America						Upper middle income		Latin America and the Caribbean	Latin America and the Caribbean	Central America	RLC	Developing	I+M	0.0233678	0.013477	0.205073	0.0509879	0.0812394	0.374145
MHL	Marshall Islands	Oceania	Micronesia				SIDS			Upper middle income		Oceania (excluding Australia and New Zealand)	Oceania	Micronesia	RAP	Developing
MKD	North Macedonia	Europe	Southern Europe			LLDC				Upper middle income		Northern America and Europe	Europe	Southern Europe	REU	Developed	I	0.00165839	0.0073	0	0.00119623	0.0010591	0.0112137
MLI	Mali	Africa	Sub-Saharan Africa	Western Africa	LDC	LLDC		LIFDC	NFIDC	Low income		Sub-Saharan Africa	Sub-Saharan Africa	Western Africa	RAF	Developing	I	0.0168631	0.356175	0	0.0430679	0.182	0.598106
MLT	Malta	Europe	Southern Europe							High income	EU	Northern America and Europe	Europe	Southern Europe	REU	Developed	M	0.00029435	0	0.000164	0.00021488	0.00041699	0.00109022
MMR	Myanmar	Asia	South-eastern Asia		LDC				NFIDC	Lower middle income		Eastern Asia and South-eastern Asia	Asia	South-eastern Asia	RAP	Developing	I+M	0.0137378	0.312811	0.292677	0.173363	0.494469	1.28706
MNE	Montenegro	Europe	Southern Europe							Upper middle income		Northern America and Europe	Europe	Southern Europe	REU	Developed	I+M	0.00029576	0.000797	0	0.00021334	0.0007601	0.0020662
MNG	Mongolia	Asia	Eastern Asia			LLDC			NFIDC	Lower middle income		Eastern Asia and South-eastern Asia	Asia	Eastern Asia	RAP	Developing	I	0.00039162	0.004088	0	0.00158654	0.00902577	0.0150919
MNP	Northern Mariana Islands	Oceania	Micronesia				SIDS			High income		Oceania (excluding Australia and New Zealand)	Oceania	Micronesia		Developing
MOZ	Mozambique	Africa	Sub-Saharan Africa	Eastern Africa	LDC			LIFDC	NFIDC	Low income		Sub-Saharan Africa	Sub-Saharan Africa	Eastern Africa	RAF	Developing	I+M	0.00738889	0.01685	0.100283	0.0483068	0.113753	0.286581
MRT	Mauritania	Africa	Sub-Saharan Africa	Western Africa	LDC			LIFDC	NFIDC	Lower middle income		Sub-Saharan Africa	Sub-Saharan Africa	Western Africa	RNE	Developing	I+M	0.00077089	0.002652	0.010242	0.0033283	0.0129764	0.0299696
MSR	Montserrat	Americas	Latin America and the Caribbean	Caribbean			SIDS					Latin America and the Caribbean	Latin America and the Caribbean	Caribbean		Developing
MTQ	Martinique	Americas	Latin America and the Caribbean	Caribbean								Latin America and the Caribbean	Latin America and the Caribbean	Caribbean		Developing
MUS	Mauritius	Africa	Sub-Saharan Africa	Eastern Africa			SIDS		NFIDC	Upper middle income		Sub-Saharan Africa	Sub-Saharan Africa	Eastern Africa	RAF	Developing	M	0.00052784	0	0.005666	0.00260182	0.00693482	0.0157305
MWI	Malawi	Africa	Sub-Saharan Africa	Eastern Africa	LDC	LLDC		LIFDC	NFIDC	Low income		Sub-Saharan Africa	Sub-Saharan Africa	Eastern Africa	RAF	Developing	I	0.00316565	0.049194	0	0.0541148	0.050573	0.157047
MYS	Malaysia	Asia	South-eastern Asia							Upper middle income		Eastern Asia and South-eastern Asia	Asia	South-eastern Asia	RAP	Developing	I+M	0.0104453	0.014817	0.045309	0.0623691	0.142258	0.275199
MYT	Mayotte	Africa	Sub-Saharan Africa	Eastern Africa								Sub-Saharan Africa	Sub-Saharan Africa	Eastern Africa		Developing
NAM	Namibia	Africa	Sub-Saharan Africa	Southern Africa					NFIDC	Upper middle income		Sub-Saharan Africa	Sub-Saharan Africa	Southern Africa	RAF	Developing	I+M	0.00043602	0.002552	0.000623	0.00254007	0.00311469	0.00926578
NCL	New Caledonia	Oceania	Melanesia				SIDS			High income		Oceania (excluding Australia and New Zealand)	Oceania	Melanesia		Developing	M	0.00011268	0	0.000993	0.00070799	0.00120801	0.00302168
NER	Niger	Africa	Sub-Saharan Africa	Western Africa	LDC	LLDC		LIFDC	NFIDC	Low income		Sub-Saharan Africa	Sub-Saharan Africa	Western Africa	RAF	Developing	I	0.00145268	0.017592	0	0.00427835	0.0169924	0.0403155
NFK	Norfolk Island	Oceania	Australia and New Zealand									Australia and New Zealand	Oceania	Australia and New Zealand		Developed
NGA	Nigeria	Africa	Sub-Saharan Africa	Western Africa						Lower middle income		Sub-Saharan Africa	Sub-Saharan Africa	Western Africa	RAF	Developing	I+M	0.075207	0.830341	0.408974	0.364433	0.873479	2.55243
NIC	Nicaragua	Americas	Latin America and the Caribbean	Central America				LIFDC		Lower middle income		Latin America and the Caribbean	Latin America and the Caribbean	Central America	RLC	Developing	I+M	0.00110117	0.004554	0.02145	0.00491736	0.00705468	0.0390772
NIU	Niue	Oceania	Polynesia				SIDS					Oceania (excluding Australia and New Zealand)	Oceania	Polynesia	RAP	Developing
NLD	Netherlands	Europe	Western Europe							High income	EU	Northern America and Europe	Europe	Western Europe	REU	Developed	I+M	0.00173519	0.000321	0.002271	0.00760008	0.00235513	0.0142824
NOR	Norway	Europe	Northern Europe							High income		Northern America and Europe	Europe	Northern Europe	REU	Developed	I+M	0.00528642	0	0.011374	0.00288146	0.00386426	0.0234061
NPL	Nepal	Asia	Southern Asia		LDC	LLDC		LIFDC	NFIDC	Lower middle income		Central Asia and Southern Asia	Asia	Southern Asia	RAP	Developing	I	0.00884534	0.107779	0	0.0515128	0.192837	0.360974
NRU	Nauru	Oceania	Micronesia				SIDS			High income		Oceania (excluding Australia and New Zealand)	Oceania	Micronesia	RAP	Developing
NZL	New Zealand	Oceania	Australia and New Zealand							High income		Australia and New Zealand	Oceania	Australia and New Zealand	RAP	Developed	I+M	0.00119821	0.008036	0.001899	0.00304632	0.0047296	0.0189091
OMN	Oman	Asia	Western Asia							High income		Western Asia and Northern Africa	Asia	Western Asia	RNE	Developing	M	0.00098108	0	0.025035	0.0106986	0.00715247	0.0438672
PAK	Pakistan	Asia	Southern Asia						NFIDC	Lower middle income		Central Asia and Southern Asia	Asia	Southern Asia	RAP	Developing	I+M	0.0294305	0.141357	0.17854	0.277906	0.80253	1.42976
PAN	Panama	Americas	Latin America and the Caribbean	Central America						Upper middle income		Latin America and the Caribbean	Latin America and the Caribbean	Central America	RLC	Developing	I+M	0.00221512	0.006507	0.022987	0.00637555	0.0136759	0.0517606
PCN	Pitcairn	Oceania	Polynesia									Oceania (excluding Australia and New Zealand)	Oceania	Polynesia		Developing
PER	Peru	Americas	Latin America and the Caribbean	South America					NFIDC	Upper middle income		Latin America and the Caribbean	Latin America and the Caribbean	South America	RLC	Developing	I+M	0.00496828	0.018885	0.073664	0.024902	0.107444	0.229863
PHL	Philippines	Asia	South-eastern Asia							Lower middle income		Eastern Asia and South-eastern Asia	Asia	South-eastern Asia	RAP	Developing	I+M	0.0448777	0.109734	1.04897	0.247841	0.832339	2.28376
PLW	Palau	Oceania	Micronesia				SIDS			High income		Oceania (excluding Australia and New Zealand)	Oceania	Micronesia	RAP	Developing
PNG	Papua New Guinea	Oceania	Melanesia				SIDS			Lower middle income		Oceania (excluding Australia and New Zealand)	Oceania	Melanesia	RAP	Developing	I+M	0.00586858	0.062892	0.079369	0.0279418	0.0433813	0.219453
POL	Poland	Europe	Eastern Europe							High income	EU	Northern America and Europe	Europe	Eastern Europe	REU	Developed	I+M	0.00201402	0.000693	0.002438	0.00700095	0.011934	0.02408
PRI	Puerto Rico	Americas	Latin America and the Caribbean	Caribbean			SIDS			High income		Latin America and the Caribbean	Latin America and the Caribbean	Caribbean		Developing	M	0.0009425	0	0.000705	0.00169425	0.00056104	0.00390279
PRK	Democratic People's Republic of Korea	Asia	Eastern Asia					LIFDC		Low income		Eastern Asia and South-eastern Asia	Asia	Eastern Asia	RAP	Developing	I+M	0.00465902	0.122548	0.188637	0.0651874	0.0719295	0.452961
PRT	Portugal	Europe	Southern Europe							High income	EU	Northern America and Europe	Europe	Southern Europe	REU	Developed	I+M	0.00854315	0.000696	0.003526	0.00616236	0.00851952	0.027447
PRY	Paraguay	Americas	Latin America and the Caribbean	South America		LLDC				Upper middle income		Latin America and the Caribbean	Latin America and the Caribbean	South America	RLC	Developing	I	0.00253405	0.030577	0	0.00670033	0.00963123	0.0494426
PSE	Palestine	Asia	Western Asia							Lower middle income		Western Asia and Northern Africa	Asia	Western Asia		Developing	M	0.00029363	0	0.000859	0.0024233	0.00517189	0.00874782
PYF	French Polynesia	Oceania	Polynesia				SIDS			High income		Oceania (excluding Australia and New Zealand)	Oceania	Polynesia		Developing	I+M	0.00056645	0.00033	0.005175	0.00147261	0.00287967	0.0104237
QAT	Qatar	Asia	Western Asia							High income		Western Asia and Northern Africa	Asia	Western Asia	RNE	Developing	M	0.00066799	0	0.002315	0.00344048	0.00691266	0.0133361
REU	Réunion	Africa	Sub-Saharan Africa	Eastern Africa								Sub-Saharan Africa	Sub-Saharan Africa	Eastern Africa		Developing
ROU	Romania	Europe	Eastern Europe							Upper middle income	EU	Northern America and Europe	Europe	Eastern Europe	REU	Developed	I+M	0.0007458	0.000751	3.4e-05	0.00200135	0.0036838	0.00721595
RUS	Russian Federation	Europe	Eastern Europe							Upper middle income		Northern America and Europe	Europe	Eastern Europe	REU	Developed	I+M	0.0451913	0.02	0.059999	0.0270203	0.153455	0.305665
RWA	Rwanda	Africa	Sub-Saharan Africa	Eastern Africa	LDC	LLDC		LIFDC	NFIDC	Low income		Sub-Saharan Africa	Sub-Saharan Africa	Eastern Africa	RAF	Developing	I	0.00120243	0.004458	0	0.00688935	0.0102469	0.0227967
SAU	Saudi Arabia	Asia	Western Asia							High income		Western Asia and Northern Africa	Asia	Western Asia	RNE	Developing	M	0.00271573	0	0.025023	0.00883813	0.0510355	0.0876123
SDN	Sudan	Africa	Northern Africa		LDC			LIFDC	NFIDC	Low income		Western Asia and Northern Africa	Northern Africa	Northern Africa	RNE	Developing	I+M	0.00324909	0.014238	0.036382	0.00990628	0.0945134	0.158289
SEN	Senegal	Africa	Sub-Saharan Africa	Western Africa	LDC			LIFDC	NFIDC	Lower middle income		Sub-Saharan Africa	Sub-Saharan Africa	Western Africa	RAF	Developing	I+M	0.00896121	0.029687	0.098766	0.0434236	0.108872	0.289709
SGP	Singapore	Asia	South-eastern Asia				SIDS			High income		Eastern Asia and South-eastern Asia	Asia	South-eastern Asia	RAP	Developing
SGS	South Georgia and the South Sandwich Islands	Americas	Latin America and the Caribbean	South America								Latin America and the Caribbean	Latin America and the Caribbean	South America		Developing
SHN	Saint Helena	Africa	Sub-Saharan Africa	Western Africa								Sub-Saharan Africa	Sub-Saharan Africa	Western Africa		Developing
SJM	Svalbard and Jan Mayen Islands	Europe	Northern Europe									Northern America and Europe	Europe	Northern Europe		Developed
SLB	Solomon Islands	Oceania	Melanesia		LDC		SIDS	LIFDC	NFIDC	Lower middle income		Oceania (excluding Australia and New Zealand)	Oceania	Melanesia	RAP	Developing	M	0.0014544	0	0.055569	0.00508084	0.0115109	0.0736151
SLE	Sierra Leone	Africa	Sub-Saharan Africa	Western Africa	LDC			LIFDC	NFIDC	Low income		Sub-Saharan Africa	Sub-Saharan Africa	Western Africa	RAF	Developing	I+M	0.00323599	0.017554	0.028101	0.024426	0.0494134	0.12273
SLV	El Salvador	Americas	Latin America and the Caribbean	Central America					NFIDC	Lower middle income		Latin America and the Caribbean	Latin America and the Caribbean	Central America	RLC	Developing	I+M	0.00227051	0.004803	0.013029	0.00600348	0.00807522	0.0341812
SMR	San Marino	Europe	Southern Europe							High income		Northern America and Europe	Europe	Southern Europe	REU	Developed
SOM	Somalia	Africa	Sub-Saharan Africa	Eastern Africa	LDC			LIFDC	NFIDC	Low income		Sub-Saharan Africa	Sub-Saharan Africa	Eastern Africa	RAF	Developing	I+M	0.00060264	0.000496	0.009434	0.00412607	0.02737	0.0420287
SPM	Saint Pierre and Miquelon	Americas	Northern America									Northern America and Europe	Northern America	Northern America		Developed
SRB	Serbia	Europe	Southern Europe							Upper middle income		Northern America and Europe	Europe	Southern Europe	REU	Developed	I	0.0005246	0.000791	0	0.00051283	0.00059572	0.00242415
SSD	South Sudan	Africa	Sub-Saharan Africa	Eastern Africa	LDC	LLDC		LIFDC	NFIDC	Low income		Sub-Saharan Africa	Sub-Saharan Africa	Eastern Africa	RAF	Developing	I	0.00121174	0.01099	0	0.00320822	0.00351026	0.0189202
STP	Sao Tome and Principe	Africa	Sub-Saharan Africa	Middle Africa	LDC		SIDS	LIFDC	NFIDC	Lower middle income		Sub-Saharan Africa	Sub-Saharan Africa	Middle Africa	RAF	Developing	M	6.96e-05	0	0.000385	0.00049508	0.00080142	0.0017511
SUR	Suriname	Americas	Latin America and the Caribbean	South America			SIDS			Upper middle income		Latin America and the Caribbean	Latin America and the Caribbean	South America	RLC	Developing	I+M	0.00018839	0.000683	0.005423	0.00073726	0.0009215	0.00795315
SVK	Slovakia	Europe	Eastern Europe							High income	EU	Northern America and Europe	Europe	Eastern Europe	REU	Developed	I	0.00029756	0.000301	0	0.00075532	0.00140443	0.00275831
SVN	Slovenia	Europe	Southern Europe							High income	EU	Northern America and Europe	Europe	Southern Europe	REU	Developed	I+M	0.00021306	7.7e-05	0.000404	0.00054938	0.00153033	0.00277377
SWE	Sweden	Europe	Northern Europe							High income	EU	Northern America and Europe	Europe	Northern Europe	REU	Developed	I+M	0.00663784	0.000152	0.002868	0.00478802	0.010383	0.0248289
SWZ	Eswatini	Africa	Sub-Saharan Africa	Southern Africa		LLDC			NFIDC	Lower middle income		Sub-Saharan Africa	Sub-Saharan Africa	Southern Africa	RAF	Developing	I	0.00056238	0.000385	0	0.00076368	0.00107212	0.00278318
SXM	Sint Maarten (Dutch part)	Americas	Latin America and the Caribbean	Caribbean			SIDS			High income		Latin America and the Caribbean	Latin America and the Caribbean	Caribbean		Developing
SYC	Seychelles	Africa	Sub-Saharan Africa	Eastern Africa			SIDS			High income		Sub-Saharan Africa	Sub-Saharan Africa	Eastern Africa	RAF	Developing
SYR	Syrian Arab Republic	Asia	Western Asia					LIFDC		Low income		Western Asia and Northern Africa	Asia	Western Asia	RNE	Developing	I+M	0.00100193	0.002879	0.006655	0.00361288	0.0173699	0.0315187
TCA	Turks and Caicos Islands	Americas	Latin America and the Caribbean	Caribbean						High income		Latin America and the Caribbean	Latin America and the Caribbean	Caribbean		Developing
TCD	Chad	Africa	Sub-Saharan Africa	Middle Africa	LDC	LLDC		LIFDC	NFIDC	Low income		Sub-Saharan Africa	Sub-Saharan Africa	Middle Africa	RAF	Developing	I	0.00863365	0.106344	0	0.0346154	0.0246578	0.174251
TGO	Togo	Africa	Sub-Saharan Africa	Western Africa	LDC			LIFDC	NFIDC	Low income		Sub-Saharan Africa	Sub-Saharan Africa	Western Africa	RAF	Developing	I+M	0.00276096	0.007241	0.004002	0.012699	0.0355097	0.0622127
THA	Thailand	Asia	South-eastern Asia							Upper middle income		Eastern Asia and South-eastern Asia	Asia	South-eastern Asia	RAP	Developing	I+M	0.019529	0.01356	0.134209	0.0768818	0.147763	0.391943
TJK	Tajikistan	Asia	Central Asia			LLDC		LIFDC		Lower middle income		Central Asia and Southern Asia	Asia	Central Asia	REU	Developing	I	0.00067079	0.001861	0	0.00050201	0.0073638	0.0103976
TKL	Tokelau	Oceania	Polynesia									Oceania (excluding Australia and New Zealand)	Oceania	Polynesia		Developing
TKM	Turkmenistan	Asia	Central Asia			LLDC				Upper middle income		Central Asia and Southern Asia	Asia	Central Asia	REU	Developing	I	0.00031516	0.000748	0	0.00129546	0.00063165	0.00299027
TLS	Timor-Leste	Asia	South-eastern Asia		LDC		SIDS		NFIDC	Lower middle income		Eastern Asia and South-eastern Asia	Asia	South-eastern Asia	RAP	Developing	M	0.00039971	0	0.007259	0.00421222	0.0110813	0.0229523
TON	Tonga	Oceania	Polynesia				SIDS			Upper middle income		Oceania (excluding Australia and New Zealand)	Oceania	Polynesia	RAP	Developing	M	0.00024486	0	0.005733	0.00075038	0.00153832	0.00826656
TTO	Trinidad and Tobago	Americas	Latin America and the Caribbean	Caribbean			SIDS		NFIDC	High income		Latin America and the Caribbean	Latin America and the Caribbean	Caribbean	RLC	Developing	M	0.00073238	0	0.00947	0.0019365	0.00231262	0.0144515
TUN	Tunisia	Africa	Northern Africa						NFIDC	Lower middle income		Western Asia and Northern Africa	Northern Africa	Northern Africa	RNE	Developing	I+M	0.00166585	0.000264	0.026117	0.00723702	0.0369033	0.0721872
TUR	Turkey	Asia	Western Asia							Upper middle income		Western Asia and Northern Africa	Asia	Western Asia	REU	Developing	I+M	0.0153297	0.0043	0.0195	0.00939817	0.0133585	0.0618864
TUV	Tuvalu	Oceania	Polynesia		LDC		SIDS		NFIDC	Upper middle income		Oceania (excluding Australia and New Zealand)	Oceania	Polynesia	RAP	Developing
TWN	Taiwan, Province of China	Asia	Eastern Asia							High income		Eastern Asia and South-eastern Asia	Asia	Eastern Asia		Developing	I+M	0.00746692	0.009001	0.0312	0.03025	0.0899355	0.167853
TZA	United Republic of Tanzania	Africa	Sub-Saharan Africa	Eastern Africa	LDC			LIFDC	NFIDC	Lower middle income		Sub-Saharan Africa	Sub-Saharan Africa	Eastern Africa	RAF	Developing	I+M	0.00839021	0.114755	0.023371	0.034793	0.194964	0.376273
UGA	Uganda	Africa	Sub-Saharan Africa	Eastern Africa	LDC	LLDC		LIFDC	NFIDC	Low income		Sub-Saharan Africa	Sub-Saharan Africa	Eastern Africa	RAF	Developing	I	0.00913918	0.147404	0	0.071253	0.0516573	0.279453
UKR	Ukraine	Europe	Eastern Europe							Lower middle income		Northern America and Europe	Europe	Eastern Europe	REU	Developed	I+M	0.00954064	0.005999	0.00107	0.00895251	0.0179756	0.0435377
UMI	United States Minor Outlying Islands	Oceania	Micronesia									Oceania (excluding Australia and New Zealand)	Oceania	Micronesia		Developing
URY	Uruguay	Americas	Latin America and the Caribbean	South America						High income		Latin America and the Caribbean	Latin America and the Caribbean	South America	RLC	Developing	I+M	0.00162553	0.002895	0.003384	0.0024241	0.00276389	0.0130925
USA	United States of America	Americas	Northern America							High income		Northern America and Europe	Northern America	Northern America	No RO; Country covered by the Liason Office for North America	Developed	I+M	0.0297055	0.019748	0.096419	0.156809	0.0877357	0.390417
UZB	Uzbekistan	Asia	Central Asia			LLDC		LIFDC		Lower middle income		Central Asia and Southern Asia	Asia	Central Asia	REU	Developing	I	0.00123024	0.0028	0	0.00497559	0.00259362	0.0115994
VAT	Holy See	Europe	Southern Europe									Northern America and Europe	Europe	Southern Europe	Not a member country of FAO	Developed
VCT	Saint Vincent and the Grenadines	Americas	Latin America and the Caribbean	Caribbean			SIDS		NFIDC	Upper middle income		Latin America and the Caribbean	Latin America and the Caribbean	Caribbean	RLC	Developing	M	5.095e-05	0	0.00229	0.00024117	0.00028234	0.00286446
VEN	Venezuela (Bolivarian Republic of)	Americas	Latin America and the Caribbean	South America					NFIDC	(*) Upper middle income		Latin America and the Caribbean	Latin America and the Caribbean	South America	RLC	Developing	I+M	0.00981234	0.00802	0.104523	0.025945	0.0461492	0.194449
VGB	British Virgin Islands	Americas	Latin America and the Caribbean	Caribbean			SIDS			High income		Latin America and the Caribbean	Latin America and the Caribbean	Caribbean		Developing
VIR	United States Virgin Islands	Americas	Latin America and the Caribbean	Caribbean			SIDS			High income		Latin America and the Caribbean	Latin America and the Caribbean	Caribbean		Developing	M	3.87e-05	0	0.000106	0.00014324	0.00019398	0.00048192
VNM	Viet Nam	Asia	South-eastern Asia							Lower middle income		Eastern Asia and South-eastern Asia	Asia	South-eastern Asia	RAP	Developing	I+M	0.0196575	0.075524	0.46018	0.165385	0.209716	0.930463
VUT	Vanuatu	Oceania	Melanesia				SIDS		NFIDC	Lower middle income		Oceania (excluding Australia and New Zealand)	Oceania	Melanesia	RAP	Developing	M	0.0004432	0	0.002499	0.00124267	0.00298076	0.00716563
WLF	Wallis and Futuna Islands	Oceania	Polynesia									Oceania (excluding Australia and New Zealand)	Oceania	Polynesia		Developing
WSM	Samoa	Oceania	Polynesia				SIDS		NFIDC	Lower middle income		Oceania (excluding Australia and New Zealand)	Oceania	Polynesia	RAP	Developing	I+M	0.00031237	0.000157	0.007735	0.00104404	0.00214162	0.01139
XSQ	Sark	Europe	Northern Europe	Channel Islands						High income		Northern America and Europe	Europe	Northern Europe
YEM	Yemen	Asia	Western Asia		LDC			LIFDC	NFIDC	Low income		Western Asia and Northern Africa	Asia	Western Asia	RNE	Developing	M	0.00158457	0	0.036648	0.0185176	0.016129	0.0728791
ZAF	South Africa	Africa	Sub-Saharan Africa	Southern Africa						Upper middle income		Sub-Saharan Africa	Sub-Saharan Africa	Southern Africa	RAF	Developing	I+M	0.00635812	0.002828	0.012435	0.0335281	0.0149236	0.0700728
ZMB	Zambia	Africa	Sub-Saharan Africa	Eastern Africa	LDC	LLDC			NFIDC	Lower middle income		Sub-Saharan Africa	Sub-Saharan Africa	Eastern Africa	RAF	Developing	I	0.0065245	0.05338	0	0.0253152	0.0150241	0.100244
ZWE	Zimbabwe	Africa	Sub-Saharan Africa	Eastern Africa		LLDC		LIFDC		Lower middle income		Sub-Saharan Africa	Sub-Saharan Africa	Eastern Africa	RAF	Developing	I	0.00282752	0.018742	0	0.0157735	0.036889	0.074232

## Sheet: Women employment SSF
Geo																		Women employment in SSF (million)
iso3code	Country_name	Region	Sub_Region	Intermediate_Region	Least_DevelopedCountries	Land_Locked_Developing_Countries	Small_Island_Developing_States	Low_Income_Food_DeficitCountrie	Net_Food_Importing_DevelopingCo	Income_Level	European_Union	SDG_Region_name	SDG_Region_name_level_1	SDG_Region_name_level_2	FAO_Member_country	development_status	fishery_type	Pre-harvest	Harvest		Post-harvest		Total
																					Processing	Trading
																		Marine and inland	Inland	Marine	Marine and inland	Marine and inland
ABW	Aruba	Americas	Latin America and the Caribbean	Caribbean			SIDS			High income		Latin America and the Caribbean	Latin America and the Caribbean	Caribbean		Developing
AFG	Afghanistan	Asia	Southern Asia		LDC	LLDC		LIFDC	NFIDC	Low income		Central Asia and Southern Asia	Asia	Southern Asia	RAP	Developing	I	0.00194299	0.00733601	0	0.0149322	0.0533396	0.0775508
AGO	Angola	Africa	Sub-Saharan Africa	Middle Africa	LDC				NFIDC	Lower middle income		Sub-Saharan Africa	Sub-Saharan Africa	Middle Africa	RAF	Developing	I+M	0	0.00177204	0.0182436	0.01582	0.0510889	0.0869245
AIA	Anguilla	Americas	Latin America and the Caribbean	Caribbean			SIDS					Latin America and the Caribbean	Latin America and the Caribbean	Caribbean		Developing
ALA	Åland Islands	Europe	Northern Europe									Northern America and Europe	Europe	Northern Europe		Developed
ALB	Albania	Europe	Southern Europe							Upper middle income		Northern America and Europe	Europe	Southern Europe	REU	Developed	I+M	0.000241295	0.000106634	0.00013235	0.00135713	0.00171956	0.00355697
AND	Andorra	Europe	Southern Europe							High income		Northern America and Europe	Europe	Southern Europe	REU	Developed
ARE	United Arab Emirates	Asia	Western Asia							High income		Western Asia and Northern Africa	Asia	Western Asia	RNE	Developing	M	0.000200835	0	0.00353108	0.00298125	0.0161714	0.0228846
ARG	Argentina	Americas	Latin America and the Caribbean	South America						Upper middle income		Latin America and the Caribbean	Latin America and the Caribbean	South America	RLC	Developing	I+M	0.000498578	0.000791456	0.00181968	0.00530953	0.00621371	0.014633
ARM	Armenia	Asia	Western Asia			LLDC				Upper middle income		Western Asia and Northern Africa	Asia	Western Asia	REU	Developing	I	6.89054e-05	5.67567e-05	0	0.000145287	0.0002123	0.00048325
ASM	American Samoa	Oceania	Polynesia				SIDS			Upper middle income		Oceania (excluding Australia and New Zealand)	Oceania	Polynesia		Developing
ATA	Antarctica
ATF	French Southern Territories	Africa	Sub-Saharan Africa	Eastern Africa								Sub-Saharan Africa	Sub-Saharan Africa	Eastern Africa		Developing
ATG	Antigua and Barbuda	Americas	Latin America and the Caribbean	Caribbean			SIDS		NFIDC	High income		Latin America and the Caribbean	Latin America and the Caribbean	Caribbean	RLC	Developing
AUS	Australia	Oceania	Australia and New Zealand							High income		Australia and New Zealand	Oceania	Australia and New Zealand	RAP	Developed	I+M	0	0.00933378	0.000940985	0.011404	0.0379452	0.059624
AUT	Austria	Europe	Western Europe							High income	EU	Northern America and Europe	Europe	Western Europe	REU	Developed	I	5.74132e-05	2.5389e-05	0	0.000175722	0.000196212	0.000454737
AZE	Azerbaijan	Asia	Western Asia			LLDC				Upper middle income		Western Asia and Northern Africa	Asia	Western Asia	REU	Developing	I	0.000166607	6.69123e-05	0	0.000592221	0.000363799	0.00118954
BDI	Burundi	Africa	Sub-Saharan Africa	Eastern Africa	LDC	LLDC		LIFDC	NFIDC	Low income		Sub-Saharan Africa	Sub-Saharan Africa	Eastern Africa	RAF	Developing	I	0	0.000819357	0	0.00153557	0.0059033	0.00825823
BEL	Belgium	Europe	Western Europe							High income	EU	Northern America and Europe	Europe	Western Europe	REU	Developed	I+M	5.65092e-05	7.8624e-06	1.638e-07	0.000148824	0.00013598	0.00034934
BEN	Benin	Africa	Sub-Saharan Africa	Western Africa	LDC			LIFDC	NFIDC	Lower middle income		Sub-Saharan Africa	Sub-Saharan Africa	Western Africa	RAF	Developing	I+M	0	0.00247041	0.00104795	0.0134481	0.0198276	0.0367941
BES	Bonaire, Sint Eustatius and Saba	Americas	Latin America and the Caribbean	Caribbean			SIDS					Latin America and the Caribbean	Latin America and the Caribbean	Caribbean		Developing
BFA	Burkina Faso	Africa	Sub-Saharan Africa	Western Africa	LDC	LLDC		LIFDC	NFIDC	Low income		Sub-Saharan Africa	Sub-Saharan Africa	Western Africa	RAF	Developing	I	0	0.00233343	0	0.00477516	0.0162735	0.0233821
BGD	Bangladesh	Asia	Southern Asia		LDC			LIFDC	NFIDC	Lower middle income		Central Asia and Southern Asia	Asia	Southern Asia	RAP	Developing	I+M	0.0173962	0.0206784	0.03715	0.0954437	0.545097	0.715765
BGR	Bulgaria	Europe	Eastern Europe							Upper middle income	EU	Northern America and Europe	Europe	Eastern Europe	REU	Developed	I+M	0.00022495	6.99426e-05	0.000336527	0.000516883	0.00119598	0.00234429
BHR	Bahrain	Asia	Western Asia							High income		Western Asia and Northern Africa	Asia	Western Asia	RNE	Developing	M	4.44276e-05	0	0.00141056	0.00187326	0.00128284	0.00461108
BHS	Bahamas	Americas	Latin America and the Caribbean	Caribbean			SIDS			High income		Latin America and the Caribbean	Latin America and the Caribbean	Caribbean	RLC	Developing	M	1.88134e-05	0	0.00103523	0.00040351	0.000410508	0.00186806
BIH	Bosnia and Herzegovina	Europe	Southern Europe							Upper middle income		Northern America and Europe	Europe	Southern Europe	REU	Developed	I+M	0.000280656	0.00034398	0.000110729	0.00099063	0.000875182	0.00260118
BLM	Saint Barthélemy	Americas	Latin America and the Caribbean	Caribbean								Latin America and the Caribbean	Latin America and the Caribbean	Caribbean		Developing
BLR	Belarus	Europe	Eastern Europe							Upper middle income		Northern America and Europe	Europe	Eastern Europe	REU	Developed	I	6.08655e-05	6.69123e-05	0	0.000747337	0.00156642	0.00244154
BLZ	Belize	Americas	Latin America and the Caribbean	Central America			SIDS			Lower middle income		Latin America and the Caribbean	Latin America and the Caribbean	Central America	RLC	Developing	M	1.61855e-05	0	0.00217375	0.000508505	0.000386582	0.00308502
BMU	Bermuda	Americas	Northern America							High income		Northern America and Europe	Northern America	Northern America		Developed
BOL	Bolivia (Plurinational State of)	Americas	Latin America and the Caribbean	South America		LLDC				Lower middle income		Latin America and the Caribbean	Latin America and the Caribbean	South America	RLC	Developing	I	0.000283545	0.00274006	0	0.00359969	0.00451192	0.0111352
BRA	Brazil	Americas	Latin America and the Caribbean	South America						Upper middle income		Latin America and the Caribbean	Latin America and the Caribbean	South America	RLC	Developing	I+M	0.00632984	0.0215588	0.0675498	0.0402386	0.0710765	0.206754
BRB	Barbados	Americas	Latin America and the Caribbean	Caribbean			SIDS		NFIDC	High income		Latin America and the Caribbean	Latin America and the Caribbean	Caribbean	RLC	Developing	M	1.32026e-05	0	0.000289838	0.000179594	0.000271387	0.000754022
BRN	Brunei Darussalam	Asia	South-eastern Asia							High income		Eastern Asia and South-eastern Asia	Asia	South-eastern Asia	RAP	Developing	M	2.35177e-05	0	4.0362e-05	0.000362708	0.000563207	0.000989795
BTN	Bhutan	Asia	Southern Asia		LDC	LLDC			NFIDC	Lower middle income		Central Asia and Southern Asia	Asia	Southern Asia	RAP	Developing	I	7.29004e-05	0.000235675	0	0.000861818	0.00277923	0.00394963
BVT	Bouvet Island	Americas	Latin America and the Caribbean	South America												Developing
BWA	Botswana	Africa	Sub-Saharan Africa	Southern Africa		LLDC			NFIDC	Upper middle income		Sub-Saharan Africa	Sub-Saharan Africa	Southern Africa	RAF	Developing	I	0	0.000127094	0	0.00158012	0.00238425	0.00409146
CAF	Central African Republic	Africa	Sub-Saharan Africa	Middle Africa	LDC	LLDC		LIFDC	NFIDC	Low income		Sub-Saharan Africa	Sub-Saharan Africa	Middle Africa	RAF	Developing	I	0	0.0020289	0	0.00269065	0.00335564	0.00807519
CAN	Canada	Americas	Northern America							High income		Northern America and Europe	Northern America	Northern America	No RO; Country covered by the Liason Office for North America	Developed	I+M	0.000694454	0.000357535	0.00568925	0.00902207	0.00937193	0.0251352
CCK	Cocos (Keeling) Islands	Oceania	Australia and New Zealand									Australia and New Zealand	Oceania	Australia and New Zealand		Developed
CHA																	M	1.67302e-05	0	1.34316e-05	3.3338e-05	4.68209e-05	0.000110321
CHE	Switzerland	Europe	Western Europe							High income		Northern America and Europe	Europe	Western Europe	REU	Developed	I	6.30576e-05	2.14578e-05	0	0.000191088	0.000203001	0.000478604
CHL	Chile	Americas	Latin America and the Caribbean	South America						High income		Latin America and the Caribbean	Latin America and the Caribbean	South America	RLC	Developing	M	0.000973467	0	0.0140891	0.0137642	0.0135725	0.0423992
CHN	China	Asia	Eastern Asia							Upper middle income		Eastern Asia and South-eastern Asia	Asia	Eastern Asia	RAP	Developing	I+M	0.0638499	0.770806	0.390218	0.702109	5.06427	6.99126
CIV	Côte d'Ivoire	Africa	Sub-Saharan Africa	Western Africa				LIFDC	NFIDC	Lower middle income		Sub-Saharan Africa	Sub-Saharan Africa	Western Africa	RAF	Developing	I+M	0	0.000416848	0.000621789	0.00635861	0.00558389	0.0129811
CMR	Cameroon	Africa	Sub-Saharan Africa	Middle Africa				LIFDC		Lower middle income		Sub-Saharan Africa	Sub-Saharan Africa	Middle Africa	RAF	Developing	I+M	0	0.010905	0.00955781	0.0121173	0.0470157	0.0795958
COD	Democratic Republic of the Congo	Africa	Sub-Saharan Africa	Middle Africa	LDC			LIFDC	NFIDC	Low income		Sub-Saharan Africa	Sub-Saharan Africa	Middle Africa	RAF	Developing	I+M	0	0.013485	0.000856596	0.0386502	0.115161	0.168153
COG	Congo	Africa	Sub-Saharan Africa	Middle Africa				LIFDC		Lower middle income		Sub-Saharan Africa	Sub-Saharan Africa	Middle Africa	RAF	Developing	I+M	0	0.00274247	0.00225137	0.00689805	0.00877383	0.0206657
COK	Cook Islands	Oceania	Polynesia				SIDS					Oceania (excluding Australia and New Zealand)	Oceania	Polynesia	RAP	Developing
COL	Colombia	Americas	Latin America and the Caribbean	South America						Upper middle income		Latin America and the Caribbean	Latin America and the Caribbean	South America	RLC	Developing	I+M	0.00399142	0.0251294	0.00409085	0.0913023	0.0448621	0.169376
COM	Comoros	Africa	Sub-Saharan Africa	Eastern Africa	LDC		SIDS	LIFDC	NFIDC	Lower middle income		Sub-Saharan Africa	Sub-Saharan Africa	Eastern Africa	RAF	Developing	M	0	0	0.000108611	0.000438928	0.00111973	0.00166727
CPV	Cabo Verde	Africa	Sub-Saharan Africa	Western Africa			SIDS			Lower middle income		Sub-Saharan Africa	Sub-Saharan Africa	Western Africa	RAF	Developing	M	0	0	5.49334e-05	0.000725362	0.000660326	0.00144062
CRI	Costa Rica	Americas	Latin America and the Caribbean	Central America						Upper middle income		Latin America and the Caribbean	Latin America and the Caribbean	Central America	RLC	Developing	I+M	0.000118337	0.000145964	0.0035909	0.00287388	0.00150544	0.00823453
CUB	Cuba	Americas	Latin America and the Caribbean	Caribbean			SIDS		NFIDC	Upper middle income		Latin America and the Caribbean	Latin America and the Caribbean	Caribbean	RLC	Developing	I+M	0.000418487	0.000626456	0.000201178	0.00564891	0.00807901	0.014974
CUW	Curaçao	Americas	Latin America and the Caribbean	Caribbean			SIDS			High income		Latin America and the Caribbean	Latin America and the Caribbean	Caribbean		Developing
CXR	Christmas Island	Oceania	Australia and New Zealand									Australia and New Zealand	Oceania	Australia and New Zealand		Developed
CYM	Cayman Islands	Americas	Latin America and the Caribbean	Caribbean						High income		Latin America and the Caribbean	Latin America and the Caribbean	Caribbean		Developing
CYP	Cyprus	Asia	Western Asia							High income	EU	Western Asia and Northern Africa	Asia	Western Asia	REU	Developed	I+M	2.20914e-05	2.9484e-06	4.27518e-05	0.000107053	0.000156512	0.000331356
CZE	Czechia	Europe	Eastern Europe							High income	EU	Northern America and Europe	Europe	Eastern Europe	REU	Developed	I	0.000493939	0.000212858	0	0.00110029	0.00337333	0.00518042
DEU	Germany	Europe	Western Europe							High income	EU	Northern America and Europe	Europe	Western Europe	REU	Developed	I+M	0.000674016	5.64291e-05	0.00051769	0.00301533	0.00394175	0.00820521
DJI	Djibouti	Africa	Sub-Saharan Africa	Eastern Africa	LDC				NFIDC	Lower middle income		Sub-Saharan Africa	Sub-Saharan Africa	Eastern Africa	RAF	Developing	M	0	0	9.22733e-05	0.000955096	0.00206748	0.00311485
DMA	Dominica	Americas	Latin America and the Caribbean	Caribbean			SIDS		NFIDC	Upper middle income		Latin America and the Caribbean	Latin America and the Caribbean	Caribbean	RLC	Developing
DNK	Denmark	Europe	Northern Europe							High income	EU	Northern America and Europe	Europe	Northern Europe	REU	Developed	I+M	0.000471034	0	0.000163882	0.000966565	0.0019066	0.00350808
DOM	Dominican Republic	Americas	Latin America and the Caribbean	Caribbean			SIDS		NFIDC	Upper middle income		Latin America and the Caribbean	Latin America and the Caribbean	Caribbean	RLC	Developing	I+M	0.000379858	0.000540815	0.00155123	0.0051672	0.00805518	0.0156943
DZA	Algeria	Africa	Northern Africa							Lower middle income		Western Asia and Northern Africa	Northern Africa	Northern Africa	RNE	Developing	M	0	0	0.00387896	0.01031	0.00628769	0.0204767
ECU	Ecuador	Americas	Latin America and the Caribbean	South America						Upper middle income		Latin America and the Caribbean	Latin America and the Caribbean	South America	RLC	Developing	I+M	0.00325134	0.000107835	0.00395436	0.021486	0.0329427	0.0617422
EGY	Egypt	Africa	Northern Africa						NFIDC	Lower middle income		Western Asia and Northern Africa	Northern Africa	Northern Africa	RNE	Developing	I+M	0	0.0051344	0.00394173	0.00951885	0.0112692	0.0298642
ERI	Eritrea	Africa	Sub-Saharan Africa	Eastern Africa	LDC			LIFDC	NFIDC	Low income		Sub-Saharan Africa	Sub-Saharan Africa	Eastern Africa	RAF	Developing	M	0	0	7.07989e-05	0.00212723	0.00266779	0.00486582
ESH	Western Sahara	Africa	Northern Africa									Western Asia and Northern Africa	Northern Africa	Northern Africa		Developing
ESP	Spain	Europe	Southern Europe							High income	EU	Northern America and Europe	Europe	Southern Europe	REU	Developed	I+M	0.000485316	5.44635e-05	0.000839966	0.0115107	0.02434	0.0372304
EST	Estonia	Europe	Northern Europe							High income	EU	Northern America and Europe	Europe	Northern Europe	REU	Developed	I+M	0.000172145	5.84766e-05	0.000114087	0.000343029	0.000787867	0.0014756
ETH	Ethiopia	Africa	Sub-Saharan Africa	Eastern Africa	LDC	LLDC		LIFDC	NFIDC	Low income		Sub-Saharan Africa	Sub-Saharan Africa	Eastern Africa	RAF	Developing	I	0	0.000250488	0	0.0350068	0.0597985	0.0950558
FIN	Finland	Europe	Northern Europe							High income	EU	Northern America and Europe	Europe	Northern Europe	REU	Developed	I+M	0.000485219	5.70024e-05	0.000428091	0.000966886	0.0024592	0.0043964
FJI	Fiji	Oceania	Melanesia				SIDS			Upper middle income		Oceania (excluding Australia and New Zealand)	Oceania	Melanesia	RAP	Developing	I+M	0	0.000102556	0.00111454	0.000204271	0.0023356	0.00375697
FLK	Falkland Islands (Malvinas)	Americas	Latin America and the Caribbean	South America								Latin America and the Caribbean	Latin America and the Caribbean	South America		Developing
FRA	France	Europe	Western Europe							High income	EU	Northern America and Europe	Europe	Western Europe	REU	Developed	I+M	0.000638555	5.52825e-05	0.00110524	0.0154225	0.0296994	0.0469209
FRO	Faroe Islands	Europe	Northern Europe							High income		Northern America and Europe	Europe	Northern Europe		Developed
FSM	Micronesia (Federated States of)	Oceania	Micronesia				SIDS			Lower middle income		Oceania (excluding Australia and New Zealand)	Oceania	Micronesia	RAP	Developing
GAB	Gabon	Africa	Sub-Saharan Africa	Middle Africa					NFIDC	Upper middle income		Sub-Saharan Africa	Sub-Saharan Africa	Middle Africa	RAF	Developing	I+M	0	0.000410368	0.00133177	0.000947003	0.00329277	0.00598191
GBR	United Kingdom of Great Britain and Northern Ireland	Europe	Northern Europe							High income		Northern America and Europe	Europe	Northern Europe	REU	Developed	I+M	0.000651864	5.4873e-05	0.000686895	0.00513431	0.00262978	0.00915772
GEO	Georgia	Asia	Western Asia							Upper middle income		Western Asia and Northern Africa	Asia	Western Asia	REU	Developing	I+M	9.96582e-05	6.00327e-05	9.009e-06	0.000214974	0.000306445	0.00069012
GGY	Guernsey	Europe	Northern Europe	Channel Islands						High income		Northern America and Europe	Europe	Northern Europe		Developed
GHA	Ghana	Africa	Sub-Saharan Africa	Western Africa				LIFDC		Lower middle income		Sub-Saharan Africa	Sub-Saharan Africa	Western Africa	RAF	Developing	I+M	0	0.0133472	0.00397235	0.0231498	0.0176483	0.0581177
GIB	Gibraltar	Europe	Southern Europe							High income		Northern America and Europe	Europe	Southern Europe		Developed
GIN	Guinea	Africa	Sub-Saharan Africa	Western Africa	LDC			LIFDC	NFIDC	Low income		Sub-Saharan Africa	Sub-Saharan Africa	Western Africa	RAF	Developing	I+M	0	0.000868708	0.00296472	0.00403828	0.0156947	0.0235664
GLP	Guadeloupe	Americas	Latin America and the Caribbean	Caribbean								Latin America and the Caribbean	Latin America and the Caribbean	Caribbean		Developing
GMB	Gambia	Africa	Sub-Saharan Africa	Western Africa	LDC			LIFDC	NFIDC	Low income		Sub-Saharan Africa	Sub-Saharan Africa	Western Africa	RAF	Developing	I+M	0	3.95415e-05	0.000163276	0.00207119	0.00550965	0.00778366
GNB	Guinea-Bissau	Africa	Sub-Saharan Africa	Western Africa	LDC		SIDS	LIFDC	NFIDC	Low income		Sub-Saharan Africa	Sub-Saharan Africa	Western Africa	RAF	Developing	I+M	0	0.000264096	0.000716138	0.00084053	0.00193999	0.00376075
GNQ	Equatorial Guinea	Africa	Sub-Saharan Africa	Middle Africa						Upper middle income		Sub-Saharan Africa	Sub-Saharan Africa	Middle Africa	RAF	Developing	I+M	0	0.000117235	0.000946863	0.00150209	0.00207249	0.00463868
GRC	Greece	Europe	Southern Europe							High income	EU	Northern America and Europe	Europe	Southern Europe	REU	Developed	I+M	0.000581892	0	0.000785503	0.00112717	0.00546761	0.00796218
GRD	Grenada	Americas	Latin America and the Caribbean	Caribbean			SIDS		NFIDC	Upper middle income		Latin America and the Caribbean	Latin America and the Caribbean	Caribbean	RLC	Developing
GRL	Greenland	Americas	Northern America							High income		Northern America and Europe	Northern America	Northern America		Developed
GTM	Guatemala	Americas	Latin America and the Caribbean	Central America						Upper middle income		Latin America and the Caribbean	Latin America and the Caribbean	Central America	RLC	Developing	I+M	0.000193094	0.000975994	0.00684964	0.00299494	0.00361328	0.0146269
GUF	French Guiana	Americas	Latin America and the Caribbean	South America								Latin America and the Caribbean	Latin America and the Caribbean	South America		Developing
GUM	Guam	Oceania	Micronesia				SIDS			High income		Oceania (excluding Australia and New Zealand)	Oceania	Micronesia		Developing	M	0	0	0.000143165	0.000277819	0.000937208	0.00135819
GUY	Guyana	Americas	Latin America and the Caribbean	South America			SIDS			Upper middle income		Latin America and the Caribbean	Latin America and the Caribbean	South America	RLC	Developing	I+M	3.03168e-05	0.000324621	0.000591624	0.000471003	0.000562582	0.00198015
HKG	China, Hong Kong SAR	Asia	Eastern Asia							High income		Eastern Asia and South-eastern Asia	Asia	Eastern Asia		Developing	I+M	0.000201137	3.89132e-05	0.00201766	0.00163568	0.0238616	0.027755
HMD	Heard Island and McDonald Islands	Oceania	Australia and New Zealand									Australia and New Zealand	Oceania	Australia and New Zealand		Developed
HND	Honduras	Americas	Latin America and the Caribbean	Central America					NFIDC	Lower middle income		Latin America and the Caribbean	Latin America and the Caribbean	Central America	RLC	Developing	I+M	0.000404239	0.000814872	0.00760834	0.00706742	0.00485988	0.0207548
HRV	Croatia	Europe	Southern Europe							High income	EU	Northern America and Europe	Europe	Southern Europe	REU	Developed	I+M	0.000385842	1.66257e-05	0.00055004	0.0013619	0.00179783	0.00411224
HTI	Haiti	Americas	Latin America and the Caribbean	Caribbean	LDC		SIDS	LIFDC	NFIDC	Lower middle income		Latin America and the Caribbean	Latin America and the Caribbean	Caribbean	RLC	Developing	I+M	0.000180607	0.000561214	0.00715954	0.00371416	0.0064713	0.0180868
HUN	Hungary	Europe	Eastern Europe							High income	EU	Northern America and Europe	Europe	Eastern Europe	REU	Developed	I	6.78207e-05	7.6167e-05	0	0.000666889	0.00179608	0.00260696
IDN	Indonesia	Asia	South-eastern Asia							Lower middle income		Eastern Asia and South-eastern Asia	Asia	South-eastern Asia	RAP	Developing	I+M	0.0169148	0.0737226	0.316006	0.104221	0.246411	0.757276
IMN	Isle of Man	Europe	Northern Europe							High income		Northern America and Europe	Europe	Northern Europe		Developed
IND	India	Asia	Southern Asia							Lower middle income		Central Asia and Southern Asia	Asia	Southern Asia	RAP	Developing	I+M	0.0575384	1.41389	0.365894	0.74214	0.825835	3.40529
IOT	Chagos Archipelago	Africa	Sub-Saharan Africa	Eastern Africa								Sub-Saharan Africa	Sub-Saharan Africa	Eastern Africa		Developing
IRL	Ireland	Europe	Northern Europe							High income	EU	Northern America and Europe	Europe	Northern Europe	REU	Developed	I+M	0.000347865	1.51515e-05	0.000216134	0.000928909	0.00154357	0.00305163
IRN	Iran (Islamic Republic of)	Asia	Southern Asia							Lower middle income		Central Asia and Southern Asia	Asia	Southern Asia	RAP	Developing	I+M	0.00979844	0.00180628	0.0169445	0.0744856	0.128644	0.231679
IRQ	Iraq	Asia	Western Asia							Upper middle income		Western Asia and Northern Africa	Asia	Western Asia	RNE	Developing	I+M	0.000190399	0.00164145	0.000241721	0.00235109	0.0134716	0.0178963
ISL	Iceland	Europe	Northern Europe							High income		Northern America and Europe	Europe	Northern Europe	REU	Developed	I+M	3.11995e-05	1.0647e-06	4.98771e-05	8.36898e-05	0.000294021	0.000459852
ISR	Israel	Asia	Western Asia							High income		Western Asia and Northern Africa	Asia	Western Asia	REU	Developed	I+M	0.000208215	6.51105e-05	5.33169e-05	0.000883611	0.000563759	0.00177401
ITA	Italy	Europe	Southern Europe							High income	EU	Northern America and Europe	Europe	Southern Europe	REU	Developed	I+M	0.00202776	0.00027158	0.00101597	0.00486576	0.0240546	0.0322357
JAM	Jamaica	Americas	Latin America and the Caribbean	Caribbean			SIDS		NFIDC	Upper middle income		Latin America and the Caribbean	Latin America and the Caribbean	Caribbean	RLC	Developing	I+M	9.60681e-05	0.000162514	0.00214557	0.00138027	0.00211837	0.0059028
JEY	Jersey	Europe	Northern Europe	Channel Islands						High income		Northern America and Europe	Europe	Northern Europe		Developed
JOR	Jordan	Asia	Western Asia						NFIDC	Upper middle income		Western Asia and Northern Africa	Asia	Western Asia	RNE	Developing	I+M	4.69316e-05	4.33315e-05	4.50598e-05	0.000265827	0.000230222	0.000631372
JPN	Japan	Asia	Eastern Asia							High income		Eastern Asia and South-eastern Asia	Asia	Eastern Asia	RAP	Developed	I+M	0.00464403	0.00316468	0.0336743	0.0510668	0.337396	0.429946
KAZ	Kazakhstan	Asia	Central Asia			LLDC				Upper middle income		Central Asia and Southern Asia	Asia	Central Asia	REU	Developing	I	0.000436177	0.000876658	0	0.00152339	0.00930568	0.0121419
KEN	Kenya	Africa	Sub-Saharan Africa	Eastern Africa				LIFDC	NFIDC	Lower middle income		Sub-Saharan Africa	Sub-Saharan Africa	Eastern Africa	RAF	Developing	I+M	0	0.00214089	0.000170738	0.00720652	0.0393758	0.048894
KGZ	Kyrgyzstan	Asia	Central Asia			LLDC		LIFDC		Lower middle income		Central Asia and Southern Asia	Asia	Central Asia	REU	Developing	I	0.00012881	7.08435e-05	0	0.00042107	0.000272618	0.000893342
KHM	Cambodia	Asia	South-eastern Asia		LDC				NFIDC	Lower middle income		Eastern Asia and South-eastern Asia	Asia	South-eastern Asia	RAP	Developing	I+M	0	0.0269505	0.00444417	0.0251081	0.480488	0.536991
KIR	Kiribati	Oceania	Micronesia		LDC		SIDS		NFIDC	Lower middle income		Oceania (excluding Australia and New Zealand)	Oceania	Micronesia	RAP	Developing	M	0	0	0.000287937	0.000438021	0.00107143	0.00179739
KNA	Saint Kitts and Nevis	Americas	Latin America and the Caribbean	Caribbean			SIDS		NFIDC	High income		Latin America and the Caribbean	Latin America and the Caribbean	Caribbean	RLC	Developing
KOR	Republic of Korea	Asia	Eastern Asia							High income		Eastern Asia and South-eastern Asia	Asia	Eastern Asia	RAP	Developing	I+M	0.00192205	0.00184613	0.0106653	0.0382544	0.134941	0.187629
KOS	Kosovo (Serbia)	Europe	Southern Europe							Upper middle income		Northern America and Europe	Europe	Southern Europe
KWT	Kuwait	Asia	Western Asia							High income		Western Asia and Northern Africa	Asia	Western Asia	RNE	Developing	M	5.37253e-05	0	0.00026683	0.00131118	0.00378485	0.00541658
LAO	Lao People's Democratic Republic	Asia	South-eastern Asia		LDC	LLDC			NFIDC	Lower middle income		Eastern Asia and South-eastern Asia	Asia	South-eastern Asia	RAP	Developing	I	0.000413286	0.00731203	0	0.00781221	0.0551738	0.0707113
LBN	Lebanon	Asia	Western Asia							Upper middle income		Western Asia and Northern Africa	Asia	Western Asia	RNE	Developing	I+M	5.80846e-05	6.33394e-05	0.000498508	0.000700201	0.00376888	0.00508901
LBR	Liberia	Africa	Sub-Saharan Africa	Western Africa	LDC			LIFDC	NFIDC	Low income		Sub-Saharan Africa	Sub-Saharan Africa	Western Africa	RAF	Developing	I+M	0	2.23186e-05	0.00132505	0.00200198	0.00735459	0.0107039
LBY	Libya	Africa	Northern Africa							Upper middle income		Western Asia and Northern Africa	Northern Africa	Northern Africa	RNE	Developing	M	0	0	0.00133291	0.00118177	0.00286638	0.00538106
LCA	Saint Lucia	Americas	Latin America and the Caribbean	Caribbean			SIDS		NFIDC	Upper middle income		Latin America and the Caribbean	Latin America and the Caribbean	Caribbean	RLC	Developing	M	6.7318e-06	0	0.000189732	0.000129626	0.000121823	0.000447913
LIE	Liechtenstein	Europe	Western Europe							High income		Northern America and Europe	Europe	Western Europe		Developed
LKA	Sri Lanka	Asia	Southern Asia						NFIDC	Lower middle income		Central Asia and Southern Asia	Asia	Southern Asia	RAP	Developing	I+M	0.00291209	0.0037796	0.0368719	0.0221371	0.0428341	0.108535
LSO	Lesotho	Africa	Sub-Saharan Africa	Southern Africa	LDC	LLDC		LIFDC	NFIDC	Lower middle income		Sub-Saharan Africa	Sub-Saharan Africa	Southern Africa	RAF	Developing	I	0	4.58675e-05	0	0.000320676	0.000295321	0.000661864
LTU	Lithuania	Europe	Northern Europe							High income	EU	Northern America and Europe	Europe	Northern Europe	REU	Developed	I+M	4.1818e-05	1.49877e-05	2.6208e-05	0.000327634	0.000467402	0.000878049
LUX	Luxembourg	Europe	Western Europe							High income	EU	Northern America and Europe	Europe	Western Europe	REU	Developed	I		3.276e-07	0
LVA	Latvia	Europe	Northern Europe							High income	EU	Northern America and Europe	Europe	Northern Europe	REU	Developed	I+M	2.76138e-05	9.6642e-06	1.05651e-05	0.000202203	7.86202e-05	0.000328667
MAC	China, Macao	Asia	Eastern Asia							High income		Eastern Asia and South-eastern Asia	Asia	Eastern Asia		Developing
MAF	Saint Martin (French Part)	Americas	Latin America and the Caribbean	Caribbean						High income		Latin America and the Caribbean	Latin America and the Caribbean	Caribbean		Developing
MAR	Morocco	Africa	Northern Africa						NFIDC	Lower middle income		Western Asia and Northern Africa	Northern Africa	Northern Africa	RNE	Developing	I+M	0	0.000164448	0.0129081	0.00589175	0.0188987	0.037863
MCO	Monaco	Europe	Western Europe							High income		Northern America and Europe	Europe	Western Europe	REU	Developed
MDA	Republic of Moldova	Europe	Eastern Europe			LLDC				Upper middle income		Northern America and Europe	Europe	Eastern Europe	REU	Developed	I	7.91067e-05	7.2072e-05	0	0.000119342	0.000762293	0.00103281
MDG	Madagascar	Africa	Sub-Saharan Africa	Eastern Africa	LDC			LIFDC	NFIDC	Low income		Sub-Saharan Africa	Sub-Saharan Africa	Eastern Africa	RAF	Developing	I+M	0	0.00394795	0.00679107	0.0180659	0.036118	0.064923
MDV	Maldives	Asia	Southern Asia				SIDS		NFIDC	Upper middle income		Central Asia and Southern Asia	Asia	Southern Asia	RAP	Developing	M	0.00014211	0	0.000305458	0.0017125	0.00163131	0.00379138
MEX	Mexico	Americas	Latin America and the Caribbean	Central America						Upper middle income		Latin America and the Caribbean	Latin America and the Caribbean	Central America	RLC	Developing	I+M	0.00276942	0.00378299	0.0860076	0.0399558	0.0392427	0.171759
MHL	Marshall Islands	Oceania	Micronesia				SIDS			Upper middle income		Oceania (excluding Australia and New Zealand)	Oceania	Micronesia	RAP	Developing
MKD	North Macedonia	Europe	Southern Europe			LLDC				Upper middle income		Northern America and Europe	Europe	Southern Europe	REU	Developed	I	0.000196543	0.00059787	0	0.000693735	0.000676922	0.00216507
MLI	Mali	Africa	Sub-Saharan Africa	Western Africa	LDC	LLDC		LIFDC	NFIDC	Low income		Sub-Saharan Africa	Sub-Saharan Africa	Western Africa	RAF	Developing	I	0	0.0293309	0	0.0307634	0.0937665	0.153861
MLT	Malta	Europe	Southern Europe							High income	EU	Northern America and Europe	Europe	Southern Europe	REU	Developed	M	3.48847e-05	0	1.34316e-05	0.000124616	0.000266517	0.000439449
MMR	Myanmar	Asia	South-eastern Asia		LDC				NFIDC	Lower middle income		Eastern Asia and South-eastern Asia	Asia	South-eastern Asia	RAP	Developing	I+M	0.0023226	0.0740893	0.0476332	0.088918	0.254513	0.467476
MNE	Montenegro	Europe	Southern Europe							Upper middle income		Northern America and Europe	Europe	Southern Europe	REU	Developed	I+M	3.50517e-05	6.52743e-05	0	0.000123722	0.000485821	0.000709868
MNG	Mongolia	Asia	Eastern Asia			LLDC			NFIDC	Lower middle income		Eastern Asia and South-eastern Asia	Asia	Eastern Asia	RAP	Developing	I	6.4978e-05	0.000799383	0	0.000714513	0.00483736	0.00641623
MNP	Northern Mariana Islands	Oceania	Micronesia				SIDS			High income		Oceania (excluding Australia and New Zealand)	Oceania	Micronesia		Developing
MOZ	Mozambique	Africa	Sub-Saharan Africa	Eastern Africa	LDC			LIFDC	NFIDC	Low income		Sub-Saharan Africa	Sub-Saharan Africa	Eastern Africa	RAF	Developing	I+M	0	0.00116695	0.00451273	0.0275349	0.0417813	0.0749958
MRT	Mauritania	Africa	Sub-Saharan Africa	Western Africa	LDC			LIFDC	NFIDC	Lower middle income		Sub-Saharan Africa	Sub-Saharan Africa	Western Africa	RNE	Developing	I+M	0	0.000218392	0.0010799	0.000432679	0.00168693	0.0034179
MSR	Montserrat	Americas	Latin America and the Caribbean	Caribbean			SIDS					Latin America and the Caribbean	Latin America and the Caribbean	Caribbean		Developing
MTQ	Martinique	Americas	Latin America and the Caribbean	Caribbean								Latin America and the Caribbean	Latin America and the Caribbean	Caribbean		Developing
MUS	Mauritius	Africa	Sub-Saharan Africa	Eastern Africa			SIDS		NFIDC	Upper middle income		Sub-Saharan Africa	Sub-Saharan Africa	Eastern Africa	RAF	Developing	M	0	0	0.000244205	0.000837787	0.00256588	0.00364788
MWI	Malawi	Africa	Sub-Saharan Africa	Eastern Africa	LDC	LLDC		LIFDC	NFIDC	Low income		Sub-Saharan Africa	Sub-Saharan Africa	Eastern Africa	RAF	Developing	I	0	0.00410632	0	0.0124024	0.0170376	0.0335463
MYS	Malaysia	Asia	South-eastern Asia							Upper middle income		Eastern Asia and South-eastern Asia	Asia	South-eastern Asia	RAP	Developing	I+M	0.00176595	0.00350941	0.00737404	0.0319891	0.0732231	0.117862
MYT	Mayotte	Africa	Sub-Saharan Africa	Eastern Africa								Sub-Saharan Africa	Sub-Saharan Africa	Eastern Africa		Developing
NAM	Namibia	Africa	Sub-Saharan Africa	Southern Africa					NFIDC	Upper middle income		Sub-Saharan Africa	Sub-Saharan Africa	Southern Africa	RAF	Developing	I+M	0	0.000195742	7.65349e-05	0.00101603	0.00158226	0.00287057
NCL	New Caledonia	Oceania	Melanesia				SIDS			High income		Oceania (excluding Australia and New Zealand)	Oceania	Melanesia		Developing	M	0	0	0.000129239	0.000239513	0.000723416	0.00109217
NER	Niger	Africa	Sub-Saharan Africa	Western Africa	LDC	LLDC		LIFDC	NFIDC	Low income		Sub-Saharan Africa	Sub-Saharan Africa	Western Africa	RAF	Developing	I	0	0.0014487	0	0.00243866	0.00863216	0.0125195
NFK	Norfolk Island	Oceania	Australia and New Zealand									Australia and New Zealand	Oceania	Australia and New Zealand		Developed
NGA	Nigeria	Africa	Sub-Saharan Africa	Western Africa						Lower middle income		Sub-Saharan Africa	Sub-Saharan Africa	Western Africa	RAF	Developing	I+M	0	0.13377	0.104351	0.207727	0.443727	0.889575
NIC	Nicaragua	Americas	Latin America and the Caribbean	Central America				LIFDC		Lower middle income		Latin America and the Caribbean	Latin America and the Caribbean	Central America	RLC	Developing	I+M	0.000130504	0.00127831	0.00899613	0.00366245	0.00345256	0.01752
NIU	Niue	Oceania	Polynesia				SIDS					Oceania (excluding Australia and New Zealand)	Oceania	Polynesia	RAP	Developing
NLD	Netherlands	Europe	Western Europe							High income	EU	Northern America and Europe	Europe	Western Europe	REU	Developed	I+M	0.000205644	2.62899e-05	0.000185995	0.00392772	0.00125356	0.00559921
NOR	Norway	Europe	Northern Europe							High income		Northern America and Europe	Europe	Northern Europe	REU	Developed	I+M	0.000626516	0	0.000931531	0.000943391	0.00123077	0.00373221
NPL	Nepal	Asia	Southern Asia		LDC	LLDC		LIFDC	NFIDC	Lower middle income		Central Asia and Southern Asia	Asia	Southern Asia	RAP	Developing	I	0.00285174	0.0166236	0	0.0216783	0.102088	0.143241
NRU	Nauru	Oceania	Micronesia				SIDS			High income		Oceania (excluding Australia and New Zealand)	Oceania	Micronesia	RAP	Developing
NZL	New Zealand	Oceania	Australia and New Zealand							High income		Australia and New Zealand	Oceania	Australia and New Zealand	RAP	Developed	I+M	0	0.00190333	0.000247155	0.00103057	0.00283232	0.00601338
OMN	Oman	Asia	Western Asia							High income		Western Asia and Northern Africa	Asia	Western Asia	RNE	Developing	M	0.000116272	0	0.0033978	0.00507411	0.00350753	0.0120957
PAK	Pakistan	Asia	Southern Asia						NFIDC	Lower middle income		Central Asia and Southern Asia	Asia	Southern Asia	RAP	Developing	I+M	0.00948839	0.0218026	0.0241667	0.116952	0.424859	0.597269
PAN	Panama	Americas	Latin America and the Caribbean	Central America						Upper middle income		Latin America and the Caribbean	Latin America and the Caribbean	Central America	RLC	Developing	I+M	0.000262524	0.00182651	0.00964075	0.00499609	0.00638665	0.0231125
PCN	Pitcairn	Oceania	Polynesia									Oceania (excluding Australia and New Zealand)	Oceania	Polynesia		Developing
PER	Peru	Americas	Latin America and the Caribbean	South America					NFIDC	Upper middle income		Latin America and the Caribbean	Latin America and the Caribbean	South America	RLC	Developing	I+M	0.000588812	0.00562395	0.00807063	0.0139725	0.0543237	0.0825796
PHL	Philippines	Asia	South-eastern Asia							Lower middle income		Eastern Asia and South-eastern Asia	Asia	South-eastern Asia	RAP	Developing	I+M	0.010627	0.0263691	0.242522	0.12977	0.432567	0.841854
PLW	Palau	Oceania	Micronesia				SIDS			High income		Oceania (excluding Australia and New Zealand)	Oceania	Micronesia	RAP	Developing
PNG	Papua New Guinea	Oceania	Melanesia				SIDS			Lower middle income		Oceania (excluding Australia and New Zealand)	Oceania	Melanesia	RAP	Developing	I+M	0	0.014896	0.0103299	0.00945271	0.0259789	0.0606575
POL	Poland	Europe	Eastern Europe							High income	EU	Northern America and Europe	Europe	Eastern Europe	REU	Developed	I+M	0.000238691	5.67567e-05	0.000199672	0.00269046	0.00719146	0.010377
PRI	Puerto Rico	Americas	Latin America and the Caribbean	Caribbean			SIDS			High income		Latin America and the Caribbean	Latin America and the Caribbean	Caribbean		Developing	M	0.0001117	0	0.000113646	0.00103301	0.000272248	0.0015306
PRK	Democratic People's Republic of Korea	Asia	Eastern Asia					LIFDC		Low income		Eastern Asia and South-eastern Asia	Asia	Eastern Asia	RAP	Developing	I+M	0.000773024	0.0239635	0.0269284	0.0293578	0.0385506	0.119573
PRT	Portugal	Europe	Southern Europe							High income	EU	Northern America and Europe	Europe	Southern Europe	REU	Developed	I+M	0.00101248	5.70024e-05	0.000288779	0.00357376	0.00544525	0.0103773
PRY	Paraguay	Americas	Latin America and the Caribbean	South America		LLDC				Upper middle income		Latin America and the Caribbean	Latin America and the Caribbean	South America	RLC	Developing	I	0.000300321	0.00446913	0	0.0035026	0.00468573	0.0129578
PSE	Palestine	Asia	Western Asia							Lower middle income		Western Asia and Northern Africa	Asia	Western Asia		Developing	M	3.47994e-05	0	0.000116585	0.00114932	0.00253627	0.00383697
PYF	French Polynesia	Oceania	Polynesia				SIDS			High income		Oceania (excluding Australia and New Zealand)	Oceania	Polynesia		Developing	I+M	0	7.81605e-05	0.000673526	0.000498184	0.00172449	0.00297436
QAT	Qatar	Asia	Western Asia							High income		Western Asia and Northern Africa	Asia	Western Asia	RNE	Developing	M	7.91658e-05	0	0.000314197	0.00163174	0.00338993	0.00541503
REU	Réunion	Africa	Sub-Saharan Africa	Eastern Africa								Sub-Saharan Africa	Sub-Saharan Africa	Eastern Africa		Developing
ROU	Romania	Europe	Eastern Europe							Upper middle income	EU	Northern America and Europe	Europe	Eastern Europe	REU	Developed	I+M	8.83878e-05	6.15069e-05	2.7846e-06	0.000769119	0.00221986	0.00314165
RUS	Russian Federation	Europe	Eastern Europe							Upper middle income		Northern America and Europe	Europe	Eastern Europe	REU	Developed	I+M	0.00535581	0.001638	0.00491392	0.0103839	0.0924718	0.114763
RWA	Rwanda	Africa	Sub-Saharan Africa	Eastern Africa	LDC	LLDC		LIFDC	NFIDC	Low income		Sub-Saharan Africa	Sub-Saharan Africa	Eastern Africa	RAF	Developing	I	0	0.000103504	0	0.00298653	0.00605694	0.00914697
SAU	Saudi Arabia	Asia	Western Asia							High income		Western Asia and Northern Africa	Asia	Western Asia	RNE	Developing	M	0.000321853	0	0.00339618	0.00419172	0.0250275	0.0329373
SDN	Sudan	Africa	Northern Africa		LDC			LIFDC	NFIDC	Low income		Western Asia and Northern Africa	Northern Africa	Northern Africa	RNE	Developing	I+M	0	0.00109208	0.00446949	0.00333941	0.0105052	0.0194061
SEN	Senegal	Africa	Sub-Saharan Africa	Western Africa	LDC			LIFDC	NFIDC	Lower middle income		Sub-Saharan Africa	Sub-Saharan Africa	Western Africa	RAF	Developing	I+M	0	0.00244472	0.0104137	0.0247515	0.0553067	0.0929167
SGP	Singapore	Asia	South-eastern Asia				SIDS			High income		Eastern Asia and South-eastern Asia	Asia	South-eastern Asia	RAP	Developing
SGS	South Georgia and the South Sandwich Islands	Americas	Latin America and the Caribbean	South America								Latin America and the Caribbean	Latin America and the Caribbean	South America		Developing
SHN	Saint Helena	Africa	Sub-Saharan Africa	Western Africa								Sub-Saharan Africa	Sub-Saharan Africa	Western Africa		Developing
SJM	Svalbard and Jan Mayen Islands	Europe	Northern Europe									Northern America and Europe	Europe	Northern Europe		Developed
SLB	Solomon Islands	Oceania	Melanesia		LDC		SIDS	LIFDC	NFIDC	Lower middle income		Oceania (excluding Australia and New Zealand)	Oceania	Melanesia	RAP	Developing	M	0	0	0.00723231	0.00171885	0.00689329	0.0158444
SLE	Sierra Leone	Africa	Sub-Saharan Africa	Western Africa	LDC			LIFDC	NFIDC	Low income		Sub-Saharan Africa	Sub-Saharan Africa	Western Africa	RAF	Developing	I+M	0	0.00144557	0.00296293	0.0139228	0.0271675	0.0454988
SLV	El Salvador	Americas	Latin America and the Caribbean	Central America					NFIDC	Lower middle income		Latin America and the Caribbean	Latin America and the Caribbean	Central America	RLC	Developing	I+M	0.000269087	0.0013482	0.00546436	0.00470453	0.00390073	0.0156869
SMR	San Marino	Europe	Southern Europe							High income		Northern America and Europe	Europe	Southern Europe	REU	Developed
SOM	Somalia	Africa	Sub-Saharan Africa	Eastern Africa	LDC			LIFDC	NFIDC	Low income		Sub-Saharan Africa	Sub-Saharan Africa	Eastern Africa	RAF	Developing	I+M	0	3.83646e-05	0.00010919	0.000504619	0.0146621	0.0153143
SPM	Saint Pierre and Miquelon	Americas	Northern America									Northern America and Europe	Northern America	Northern America		Developed
SRB	Serbia	Europe	Southern Europe							Upper middle income		Northern America and Europe	Europe	Southern Europe	REU	Developed	I	6.21731e-05	6.47829e-05	0	0.000297406	0.000380752	0.000805115
SSD	South Sudan	Africa	Sub-Saharan Africa	Eastern Africa	LDC	LLDC		LIFDC	NFIDC	Low income		Sub-Saharan Africa	Sub-Saharan Africa	Eastern Africa	RAF	Developing	I	0	0.000761113	0	0.00182868	0.00178321	0.00437301
STP	Sao Tome and Principe	Africa	Sub-Saharan Africa	Middle Africa	LDC		SIDS	LIFDC	NFIDC	Lower middle income		Sub-Saharan Africa	Sub-Saharan Africa	Middle Africa	RAF	Developing	M	0	0	0.000136328	0.000282198	0.000407121	0.000825648
SUR	Suriname	Americas	Latin America and the Caribbean	South America			SIDS			Upper middle income		Latin America and the Caribbean	Latin America and the Caribbean	South America	RLC	Developing	I+M	2.23272e-05	9.98273e-05	0.000594144	0.000385404	0.000448321	0.00155002
SVK	Slovakia	Europe	Eastern Europe							High income	EU	Northern America and Europe	Europe	Eastern Europe	REU	Developed	I	3.52649e-05	2.46519e-05	0	0.000290268	0.000846309	0.00119649
SVN	Slovenia	Europe	Southern Europe							High income	EU	Northern America and Europe	Europe	Southern Europe	REU	Developed	I+M	2.52511e-05	6.3063e-06	3.30876e-05	0.000318604	0.000978113	0.00136136
SWE	Sweden	Europe	Northern Europe							High income	EU	Northern America and Europe	Europe	Northern Europe	REU	Developed	I+M	0.000786679	1.24488e-05	0.000234889	0.0015676	0.00330699	0.00590861
SWZ	Eswatini	Africa	Sub-Saharan Africa	Southern Africa		LLDC			NFIDC	Lower middle income		Sub-Saharan Africa	Sub-Saharan Africa	Southern Africa	RAF	Developing	I	0	2.95301e-05	0	0.0004353	0.000544639	0.00100947
SXM	Sint Maarten (Dutch part)	Americas	Latin America and the Caribbean	Caribbean			SIDS			High income		Latin America and the Caribbean	Latin America and the Caribbean	Caribbean		Developing
SYC	Seychelles	Africa	Sub-Saharan Africa	Eastern Africa			SIDS			High income		Sub-Saharan Africa	Sub-Saharan Africa	Eastern Africa	RAF	Developing
SYR	Syrian Arab Republic	Asia	Western Asia					LIFDC		Low income		Western Asia and Northern Africa	Asia	Western Asia	RNE	Developing	I+M	0.000118743	0.000329159	0.000903231	0.00171351	0.00851813	0.0115828
TCA	Turks and Caicos Islands	Americas	Latin America and the Caribbean	Caribbean						High income		Latin America and the Caribbean	Latin America and the Caribbean	Caribbean		Developing
TCD	Chad	Africa	Sub-Saharan Africa	Middle Africa	LDC	LLDC		LIFDC	NFIDC	Low income		Sub-Saharan Africa	Sub-Saharan Africa	Middle Africa	RAF	Developing	I	0	0.00991822	0	0.0197308	0.0125262	0.0421752
TGO	Togo	Africa	Sub-Saharan Africa	Western Africa	LDC			LIFDC	NFIDC	Low income		Sub-Saharan Africa	Sub-Saharan Africa	Western Africa	RAF	Developing	I+M	0	0.000596295	0.000421965	0.00723841	0.018039	0.0262956
THA	Thailand	Asia	South-eastern Asia							Upper middle income		Eastern Asia and South-eastern Asia	Asia	South-eastern Asia	RAP	Developing	I+M	0.00528065	0.00321169	0.0218425	0.0380488	0.0730838	0.141467
TJK	Tajikistan	Asia	Central Asia			LLDC		LIFDC		Lower middle income		Central Asia and Southern Asia	Asia	Central Asia	REU	Developing	I	7.94986e-05	0.000152416	0	0.000246135	0.00404899	0.00452704
TKL	Tokelau	Oceania	Polynesia									Oceania (excluding Australia and New Zealand)	Oceania	Polynesia		Developing
TKM	Turkmenistan	Asia	Central Asia			LLDC				Upper middle income		Central Asia and Southern Asia	Asia	Central Asia	REU	Developing	I	3.73506e-05	6.12612e-05	0	0.000635164	0.00034731	0.00108109
TLS	Timor-Leste	Asia	South-eastern Asia		LDC		SIDS		NFIDC	Lower middle income		Eastern Asia and South-eastern Asia	Asia	South-eastern Asia	RAP	Developing	M	6.75779e-05	0	0.0011814	0.00216045	0.00570379	0.00911321
TON	Tonga	Oceania	Polynesia				SIDS			Upper middle income		Oceania (excluding Australia and New Zealand)	Oceania	Polynesia	RAP	Developing	M	0	0	0.00074615	0.000253854	0.00092122	0.00192122
TTO	Trinidad and Tobago	Americas	Latin America and the Caribbean	Caribbean			SIDS		NFIDC	High income		Latin America and the Caribbean	Latin America and the Caribbean	Caribbean	RLC	Developing	M	8.67978e-05	0	0.00152656	0.00118071	0.00112221	0.00391628
TUN	Tunisia	Africa	Northern Africa						NFIDC	Lower middle income		Western Asia and Northern Africa	Northern Africa	Northern Africa	RNE	Developing	I+M	0	2.02492e-05	0.00320845	0.00364746	0.00571264	0.0125888
TUR	Turkey	Asia	Western Asia							Upper middle income		Western Asia and Northern Africa	Asia	Western Asia	REU	Developing	I+M	0.00181678	0.00035217	0.00159705	0.00460792	0.00734518	0.0157191
TUV	Tuvalu	Oceania	Polynesia		LDC		SIDS		NFIDC	Upper middle income		Oceania (excluding Australia and New Zealand)	Oceania	Polynesia	RAP	Developing
TWN	Taiwan, Province of China	Asia	Eastern Asia							High income		Eastern Asia and South-eastern Asia	Asia	Eastern Asia		Developing	I+M	0.00123891	0.00176009	0.00445388	0.0136234	0.0482009	0.0692772
TZA	United Republic of Tanzania	Africa	Sub-Saharan Africa	Eastern Africa	LDC			LIFDC	NFIDC	Lower middle income		Sub-Saharan Africa	Sub-Saharan Africa	Eastern Africa	RAF	Developing	I+M	0	0.0126029	0.00256671	0.00868067	0.13131	0.15516
UGA	Uganda	Africa	Sub-Saharan Africa	Eastern Africa	LDC	LLDC		LIFDC	NFIDC	Low income		Sub-Saharan Africa	Sub-Saharan Africa	Eastern Africa	RAF	Developing	I	0	0.0293481	0	0.0373651	0.0262419	0.0929551
UKR	Ukraine	Europe	Eastern Europe							Lower middle income		Northern America and Europe	Europe	Eastern Europe	REU	Developed	I+M	0.0011307	0.000491318	8.7633e-05	0.00344045	0.0108321	0.0159822
UMI	United States Minor Outlying Islands	Oceania	Micronesia									Oceania (excluding Australia and New Zealand)	Oceania	Micronesia		Developing
URY	Uruguay	Americas	Latin America and the Caribbean	South America						High income		Latin America and the Caribbean	Latin America and the Caribbean	South America	RLC	Developing	I+M	0.000192648	0.000359849	0.000151265	0.000844315	0.00132335	0.00287143
USA	United States of America	Americas	Northern America							High income		Northern America and Europe	Northern America	Northern America	No RO; Country covered by the Liason Office for North America	Developed	I+M	0.00352053	0.0026877	0.0131226	0.095608	0.0425741	0.157513
UZB	Uzbekistan	Asia	Central Asia			LLDC		LIFDC		Lower middle income		Central Asia and Southern Asia	Asia	Central Asia	REU	Developing	I	0.000145801	0.00022932	0	0.00243953	0.0014261	0.00424075
VAT	Holy See	Europe	Southern Europe									Northern America and Europe	Europe	Southern Europe	Not a member country of FAO	Developed
VCT	Saint Vincent and the Grenadines	Americas	Latin America and the Caribbean	Caribbean			SIDS		NFIDC	Upper middle income		Latin America and the Caribbean	Latin America and the Caribbean	Caribbean	RLC	Developing	M	6.03794e-06	0	0.000369148	0.000147043	0.000137008	0.000659237
VEN	Venezuela (Bolivarian Republic of)	Americas	Latin America and the Caribbean	South America					NFIDC	(*) Upper middle income		Latin America and the Caribbean	Latin America and the Caribbean	South America	RLC	Developing	I+M	0.0011629	0.0011722	0.0114515	0.0135627	0.0224522	0.0498016
VGB	British Virgin Islands	Americas	Latin America and the Caribbean	Caribbean			SIDS			High income		Latin America and the Caribbean	Latin America and the Caribbean	Caribbean		Developing
VIR	United States Virgin Islands	Americas	Latin America and the Caribbean	Caribbean			SIDS			High income		Latin America and the Caribbean	Latin America and the Caribbean	Caribbean		Developing	M	4.58678e-06	0	1.70872e-05	8.7333e-05	9.4131e-05	0.000203138
VNM	Viet Nam	Asia	South-eastern Asia							Lower middle income		Eastern Asia and South-eastern Asia	Asia	South-eastern Asia	RAP	Developing	I+M	0.00332343	0.0178879	0.0748943	0.0648971	0.105131	0.266133
VUT	Vanuatu	Oceania	Melanesia				SIDS		NFIDC	Lower middle income		Oceania (excluding Australia and New Zealand)	Oceania	Melanesia	RAP	Developing	M	0	0	0.000325245	0.000420396	0.00178503	0.00253067
WLF	Wallis and Futuna Islands	Oceania	Polynesia									Oceania (excluding Australia and New Zealand)	Oceania	Polynesia		Developing
WSM	Samoa	Oceania	Polynesia				SIDS		NFIDC	Lower middle income		Oceania (excluding Australia and New Zealand)	Oceania	Polynesia	RAP	Developing	I+M	0	3.71854e-05	0.00100671	0.000353199	0.00128251	0.00267961
XSQ	Sark	Europe	Northern Europe	Channel Islands						High income		Northern America and Europe	Europe	Northern Europe
YEM	Yemen	Asia	Western Asia		LDC			LIFDC	NFIDC	Low income		Western Asia and Northern Africa	Asia	Western Asia	RNE	Developing	M	0.000187794	0	0.00497395	0.00878244	0.00790959	0.0218538
ZAF	South Africa	Africa	Sub-Saharan Africa	Southern Africa						Upper middle income		Sub-Saharan Africa	Sub-Saharan Africa	Southern Africa	RAF	Developing	I+M	0	0.000216912	0.00152763	0.0137834	0.00604406	0.021572
ZMB	Zambia	Africa	Sub-Saharan Africa	Eastern Africa	LDC	LLDC			NFIDC	Lower middle income		Sub-Saharan Africa	Sub-Saharan Africa	Eastern Africa	RAF	Developing	I	0	0.00441986	0	0.0144297	0.00697419	0.0258237
ZWE	Zimbabwe	Africa	Sub-Saharan Africa	Eastern Africa		LLDC		LIFDC		Lower middle income		Sub-Saharan Africa	Sub-Saharan Africa	Eastern Africa	RAF	Developing	I	0	0.00129798	0	0.00899089	0.0187396	0.0290285

## Sheet: Employment LSF
Geo																		Employment in LSF (million)
iso3code	Country_name	Region	Sub_Region	Intermediate_Region	Least_DevelopedCountries	Land_Locked_Developing_Countries	Small_Island_Developing_States	Low_Income_Food_DeficitCountrie	Net_Food_Importing_DevelopingCo	Income_Level	European_Union	SDG_Region_name	SDG_Region_name_level_1	SDG_Region_name_level_2	FAO_Member_country	development_status	fishery_type	Pre-harvest	Harvest		Post-harvest		Total
																					Processing	Trading
																		Marine and Inland	Inland	Marine	Marine and Inland	Marine and Inland
ABW	Aruba	Americas	Latin America and the Caribbean	Caribbean			SIDS			High income		Latin America and the Caribbean	Latin America and the Caribbean	Caribbean		Developing
AFG	Afghanistan	Asia	Southern Asia		LDC	LLDC		LIFDC	NFIDC	Low income		Central Asia and Southern Asia	Asia	Southern Asia	RAP	Developing	I	5.989e-05	0.000437	0	0.00018948	0.00102534	0.00171171
AGO	Angola	Africa	Sub-Saharan Africa	Middle Africa	LDC				NFIDC	Lower middle income		Sub-Saharan Africa	Sub-Saharan Africa	Middle Africa	RAF	Developing	I+M	0.00092274	0.002029	0.009785	0.0179395	0.0136925	0.0443687
AIA	Anguilla	Americas	Latin America and the Caribbean	Caribbean			SIDS					Latin America and the Caribbean	Latin America and the Caribbean	Caribbean		Developing
ALA	Åland Islands	Europe	Northern Europe									Northern America and Europe	Europe	Northern Europe		Developed
ALB	Albania	Europe	Southern Europe							Upper middle income		Northern America and Europe	Europe	Southern Europe	REU	Developed	I+M	0.0009787	0.000454	0.002507	0.00372398	0.00284736	0.010511
AND	Andorra	Europe	Southern Europe							High income		Northern America and Europe	Europe	Southern Europe	REU	Developed
ARE	United Arab Emirates	Asia	Western Asia							High income		Western Asia and Northern Africa	Asia	Western Asia	RNE	Developing	M		0	0
ARG	Argentina	Americas	Latin America and the Caribbean	South America						Upper middle income		Latin America and the Caribbean	Latin America and the Caribbean	South America	RLC	Developing	I+M	0.00202417	0	0.001534	0.00733382	0.00624416	0.0171362
ARM	Armenia	Asia	Western Asia			LLDC				Upper middle income		Western Asia and Northern Africa	Asia	Western Asia	REU	Developing	I		0	0
ASM	American Samoa	Oceania	Polynesia				SIDS			Upper middle income		Oceania (excluding Australia and New Zealand)	Oceania	Polynesia		Developing
ATA	Antarctica
ATF	French Southern Territories	Africa	Sub-Saharan Africa	Eastern Africa								Sub-Saharan Africa	Sub-Saharan Africa	Eastern Africa		Developing
ATG	Antigua and Barbuda	Americas	Latin America and the Caribbean	Caribbean			SIDS		NFIDC	High income		Latin America and the Caribbean	Latin America and the Caribbean	Caribbean	RLC	Developing
AUS	Australia	Oceania	Australia and New Zealand							High income		Australia and New Zealand	Oceania	Australia and New Zealand	RAP	Developed	I+M	0.00022635	0	0.001879	0.00402081	0.0028712	0.00899736
AUT	Austria	Europe	Western Europe							High income	EU	Northern America and Europe	Europe	Western Europe	REU	Developed	I	1.766e-05	0.000101	0	5.122e-05	0.00023879
AZE	Azerbaijan	Asia	Western Asia			LLDC				Upper middle income		Western Asia and Northern Africa	Asia	Western Asia	REU	Developing	I		0	0
BDI	Burundi	Africa	Sub-Saharan Africa	Eastern Africa	LDC	LLDC		LIFDC	NFIDC	Low income		Sub-Saharan Africa	Sub-Saharan Africa	Eastern Africa	RAF	Developing	I	4.284e-05	0.000448	0	0.00115054	0.00063517	0.00227655
BEL	Belgium	Europe	Western Europe							High income	EU	Northern America and Europe	Europe	Western Europe	REU	Developed	I+M	7.86e-05	3.1e-05	0.000578	0.00022834	0.00097053	0.00188647
BEN	Benin	Africa	Sub-Saharan Africa	Western Africa	LDC			LIFDC	NFIDC	Lower middle income		Sub-Saharan Africa	Sub-Saharan Africa	Western Africa	RAF	Developing	I+M	0.00047759	0.000478	0.001334	0.00353737	0.00331883	0.00914579
BES	Bonaire, Sint Eustatius and Saba	Americas	Latin America and the Caribbean	Caribbean			SIDS					Latin America and the Caribbean	Latin America and the Caribbean	Caribbean		Developing
BFA	Burkina Faso	Africa	Sub-Saharan Africa	Western Africa	LDC	LLDC		LIFDC	NFIDC	Low income		Sub-Saharan Africa	Sub-Saharan Africa	Western Africa	RAF	Developing	I		0	0
BGD	Bangladesh	Asia	Southern Asia		LDC			LIFDC	NFIDC	Lower middle income		Central Asia and Southern Asia	Asia	Southern Asia	RAP	Developing	I+M	0.0329511	0	0.016288	0.00478594	0.0574243	0.111449
BGR	Bulgaria	Europe	Eastern Europe							Upper middle income	EU	Northern America and Europe	Europe	Eastern Europe	REU	Developed	I+M	0.00230712	0.000618	0.000715	0.00301423	0.00144404	0.00809839
BHR	Bahrain	Asia	Western Asia							High income		Western Asia and Northern Africa	Asia	Western Asia	RNE	Developing	M	3.164e-07	0	1e-06	7.22e-07	4.112e-06
BHS	Bahamas	Americas	Latin America and the Caribbean	Caribbean			SIDS			High income		Latin America and the Caribbean	Latin America and the Caribbean	Caribbean	RLC	Developing	M	6.414e-05	0	5e-05	0.00010137	6.822e-05
BIH	Bosnia and Herzegovina	Europe	Southern Europe							Upper middle income		Northern America and Europe	Europe	Southern Europe	REU	Developed	I+M	0.00125046	9.8e-05	0.000773	0.00170304	0.00123772	0.00506222
BLM	Saint Barthélemy	Americas	Latin America and the Caribbean	Caribbean								Latin America and the Caribbean	Latin America and the Caribbean	Caribbean		Developing
BLR	Belarus	Europe	Eastern Europe							Upper middle income		Northern America and Europe	Europe	Eastern Europe	REU	Developed	I		0	0
BLZ	Belize	Americas	Latin America and the Caribbean	Central America			SIDS			Lower middle income		Latin America and the Caribbean	Latin America and the Caribbean	Central America	RLC	Developing	M	6.333e-05	0	0.00086	0.00021719	0.00055898	0.0016995
BMU	Bermuda	Americas	Northern America							High income		Northern America and Europe	Northern America	Northern America		Developed
BOL	Bolivia (Plurinational State of)	Americas	Latin America and the Caribbean	South America		LLDC				Lower middle income		Latin America and the Caribbean	Latin America and the Caribbean	South America	RLC	Developing	I		0	0
BRA	Brazil	Americas	Latin America and the Caribbean	South America						Upper middle income		Latin America and the Caribbean	Latin America and the Caribbean	South America	RLC	Developing	I+M	0.00321082	0.009788	0.019859	0.0394638	0.0666307	0.138952
BRB	Barbados	Americas	Latin America and the Caribbean	Caribbean			SIDS		NFIDC	High income		Latin America and the Caribbean	Latin America and the Caribbean	Caribbean	RLC	Developing	M	5.637e-05	0	4.5e-05	8.822e-05	0.00021187
BRN	Brunei Darussalam	Asia	South-eastern Asia							High income		Eastern Asia and South-eastern Asia	Asia	South-eastern Asia	RAP	Developing	M	1.972e-05	0	4.7e-05	0.0001733	9.388e-05
BTN	Bhutan	Asia	Southern Asia		LDC	LLDC			NFIDC	Lower middle income		Central Asia and Southern Asia	Asia	Southern Asia	RAP	Developing	I	7.433e-05	6.2e-05	0	2.445e-05	0.00011353
BVT	Bouvet Island	Americas	Latin America and the Caribbean	South America												Developing
BWA	Botswana	Africa	Sub-Saharan Africa	Southern Africa		LLDC			NFIDC	Upper middle income		Sub-Saharan Africa	Sub-Saharan Africa	Southern Africa	RAF	Developing	I	2.965e-05	0.000259	0	0.00058606	0.00047116	0.00134587
CAF	Central African Republic	Africa	Sub-Saharan Africa	Middle Africa	LDC	LLDC		LIFDC	NFIDC	Low income		Sub-Saharan Africa	Sub-Saharan Africa	Middle Africa	RAF	Developing	I		0	0
CAN	Canada	Americas	Northern America							High income		Northern America and Europe	Northern America	Northern America	No RO; Country covered by the Liason Office for North America	Developed	I+M	0.00099333	0	0.010523	0.0155117	0.0112008	0.0382289
CCK	Cocos (Keeling) Islands	Oceania	Australia and New Zealand									Australia and New Zealand	Oceania	Australia and New Zealand		Developed
CHA	Channel Islands	Europe								High income							M	9.488e-05	0	9.4e-05	0.00016298	0.00013288
CHE	Switzerland	Europe	Western Europe							High income		Northern America and Europe	Europe	Western Europe	REU	Developed	I	1.553e-05	8.5e-05	0	4.574e-05	0.00021333
CHL	Chile	Americas	Latin America and the Caribbean	South America						High income		Latin America and the Caribbean	Latin America and the Caribbean	South America	RLC	Developing	M	0.000944	0	0.008451	0.0105163	0.00749669	0.027408
CHN	China	Asia	Eastern Asia							Upper middle income		Eastern Asia and South-eastern Asia	Asia	Eastern Asia	RAP	Developing	I+M	0.0764313	0.61536	0.364128	0.129322	0.849168	2.03441
CIV	Côte d'Ivoire	Africa	Sub-Saharan Africa	Western Africa				LIFDC	NFIDC	Lower middle income		Sub-Saharan Africa	Sub-Saharan Africa	Western Africa	RAF	Developing	I+M	0.00037955	0.000385	0.003775	0.00149737	0.00455422	0.0105911
CMR	Cameroon	Africa	Sub-Saharan Africa	Middle Africa				LIFDC		Lower middle income		Sub-Saharan Africa	Sub-Saharan Africa	Middle Africa	RAF	Developing	I+M	0.00044508	0	0.004865	0.00873891	0.00693542	0.0209844
COD	Democratic Republic of the Congo	Africa	Sub-Saharan Africa	Middle Africa	LDC			LIFDC	NFIDC	Low income		Sub-Saharan Africa	Sub-Saharan Africa	Middle Africa	RAF	Developing	I+M	5.38e-06	0	2.1e-05	0.0001158	0.00011637
COG	Congo	Africa	Sub-Saharan Africa	Middle Africa				LIFDC		Lower middle income		Sub-Saharan Africa	Sub-Saharan Africa	Middle Africa	RAF	Developing	I+M	0.00024497	0.000597	0.000747	0.00253411	0.0014686	0.00559168
COK	Cook Islands	Oceania	Polynesia				SIDS					Oceania (excluding Australia and New Zealand)	Oceania	Polynesia	RAP	Developing
COL	Colombia	Americas	Latin America and the Caribbean	South America						Upper middle income		Latin America and the Caribbean	Latin America and the Caribbean	South America	RLC	Developing	I+M	0.00073848	0	0.006375	0.00922182	0.00732204	0.0236573
COM	Comoros	Africa	Sub-Saharan Africa	Eastern Africa	LDC		SIDS	LIFDC	NFIDC	Lower middle income		Sub-Saharan Africa	Sub-Saharan Africa	Eastern Africa	RAF	Developing	M		0	0
CPV	Cabo Verde	Africa	Sub-Saharan Africa	Western Africa			SIDS			Lower middle income		Sub-Saharan Africa	Sub-Saharan Africa	Western Africa	RAF	Developing	M	2.576e-05	0	0.000129	0.00029681	0.00024122	0.00069279
CRI	Costa Rica	Americas	Latin America and the Caribbean	Central America						Upper middle income		Latin America and the Caribbean	Latin America and the Caribbean	Central America	RLC	Developing	I+M	3.972e-05	0	0.00031	0.00059024	0.00044247	0.00138243
CUB	Cuba	Americas	Latin America and the Caribbean	Caribbean			SIDS		NFIDC	Upper middle income		Latin America and the Caribbean	Latin America and the Caribbean	Caribbean	RLC	Developing	I+M	0.00142032	0	0.004244	0.00770048	0.00630731	0.0196721
CUW	Curaçao	Americas	Latin America and the Caribbean	Caribbean			SIDS			High income		Latin America and the Caribbean	Latin America and the Caribbean	Caribbean		Developing
CXR	Christmas Island	Oceania	Australia and New Zealand									Australia and New Zealand	Oceania	Australia and New Zealand		Developed
CYM	Cayman Islands	Americas	Latin America and the Caribbean	Caribbean						High income		Latin America and the Caribbean	Latin America and the Caribbean	Caribbean		Developing
CYP	Cyprus	Asia	Western Asia							High income	EU	Western Asia and Northern Africa	Asia	Western Asia	REU	Developed	I+M	0.00039117	0	0.00038	8.395e-05	0.00036759	0.00122271
CZE	Czechia	Europe	Eastern Europe							High income	EU	Northern America and Europe	Europe	Eastern Europe	REU	Developed	I	6.283e-05	0.000456	0	0.00014585	0.00092153	0.00158621
DEU	Germany	Europe	Western Europe							High income	EU	Northern America and Europe	Europe	Western Europe	REU	Developed	I+M	0.00068394	0.00028	0.005565	0.00189601	0.0086183	0.0170433
DJI	Djibouti	Africa	Sub-Saharan Africa	Eastern Africa	LDC				NFIDC	Lower middle income		Sub-Saharan Africa	Sub-Saharan Africa	Eastern Africa	RAF	Developing	M	2.628e-05	0	0.000224	0.00071682	0.00034606	0.00131316
DMA	Dominica	Americas	Latin America and the Caribbean	Caribbean			SIDS		NFIDC	Upper middle income		Latin America and the Caribbean	Latin America and the Caribbean	Caribbean	RLC	Developing
DNK	Denmark	Europe	Northern Europe							High income	EU	Northern America and Europe	Europe	Northern Europe	REU	Developed	I+M	0.00209869	0	0.001	0.00285826	0.0016539	0.00761085
DOM	Dominican Republic	Americas	Latin America and the Caribbean	Caribbean			SIDS		NFIDC	Upper middle income		Latin America and the Caribbean	Latin America and the Caribbean	Caribbean	RLC	Developing	I+M		0	0
DZA	Algeria	Africa	Northern Africa							Lower middle income		Western Asia and Northern Africa	Northern Africa	Northern Africa	RNE	Developing	M	0.00063917	0	0.00443	0.00663355	0.0181883	0.029891
ECU	Ecuador	Americas	Latin America and the Caribbean	South America						Upper middle income		Latin America and the Caribbean	Latin America and the Caribbean	South America	RLC	Developing	I+M	0.0199548	0	0.063281	0.106017	0.0628313	0.252085
EGY	Egypt	Africa	Northern Africa						NFIDC	Lower middle income		Western Asia and Northern Africa	Northern Africa	Northern Africa	RNE	Developing	I+M	0.00351807	0	0.048465	0.05028	0.100222	0.202485
ERI	Eritrea	Africa	Sub-Saharan Africa	Eastern Africa	LDC			LIFDC	NFIDC	Low income		Sub-Saharan Africa	Sub-Saharan Africa	Eastern Africa	RAF	Developing	M		0	0
ESH	Western Sahara	Africa	Northern Africa									Western Asia and Northern Africa	Northern Africa	Northern Africa		Developing
ESP	Spain	Europe	Southern Europe							High income	EU	Northern America and Europe	Europe	Southern Europe	REU	Developed	I+M	0.0145299	0	0.012331	0.0197886	0.0344226	0.0810721
EST	Estonia	Europe	Northern Europe							High income	EU	Northern America and Europe	Europe	Northern Europe	REU	Developed	I+M	0.00076699	1.3e-05	0.0008	0.00132856	0.00104459	0.00395314
ETH	Ethiopia	Africa	Sub-Saharan Africa	Eastern Africa	LDC	LLDC		LIFDC	NFIDC	Low income		Sub-Saharan Africa	Sub-Saharan Africa	Eastern Africa	RAF	Developing	I	6.277e-05	0.000379	0	0.00125831	0.00120229	0.00290237
FIN	Finland	Europe	Northern Europe							High income	EU	Northern America and Europe	Europe	Northern Europe	REU	Developed	I+M	0.0021619	5.1e-05	0.001975	0.00330558	0.00440185	0.0118953
FJI	Fiji	Oceania	Melanesia				SIDS			Upper middle income		Oceania (excluding Australia and New Zealand)	Oceania	Melanesia	RAP	Developing	I+M	5.219e-05	0	0.000623	0.00016958	0.001433	0.00227777
FLK	Falkland Islands (Malvinas)	Americas	Latin America and the Caribbean	South America								Latin America and the Caribbean	Latin America and the Caribbean	South America		Developing
FRA	France	Europe	Western Europe							High income	EU	Northern America and Europe	Europe	Western Europe	REU	Developed	I+M	0.0007973	0.000302	0.007279	0.0297524	0.0124241	0.0505548
FRO	Faroe Islands	Europe	Northern Europe							High income		Northern America and Europe	Europe	Northern Europe		Developed
FSM	Micronesia (Federated States of)	Oceania	Micronesia				SIDS			Lower middle income		Oceania (excluding Australia and New Zealand)	Oceania	Micronesia	RAP	Developing
GAB	Gabon	Africa	Sub-Saharan Africa	Middle Africa					NFIDC	Upper middle income		Sub-Saharan Africa	Sub-Saharan Africa	Middle Africa	RAF	Developing	I+M	4.564e-05	0	0.000486	0.00094816	0.00067265	0.00215245
GBR	United Kingdom of Great Britain and Northern Ireland	Europe	Northern Europe							High income		Northern America and Europe	Europe	Northern Europe	REU	Developed	I+M	0.00091681	0.000297	0.008387	0.0325148	0.0111312	0.0532468
GEO	Georgia	Asia	Western Asia							Upper middle income		Western Asia and Northern Africa	Asia	Western Asia	REU	Developing	I+M	0.00063658	0	0.000467	0.00011126	0.00049904	0.00171388
GGY	Guernsey	Europe	Northern Europe	Channel Islands						High income		Northern America and Europe	Europe	Northern Europe		Developed
GHA	Ghana	Africa	Sub-Saharan Africa	Western Africa				LIFDC		Lower middle income		Sub-Saharan Africa	Sub-Saharan Africa	Western Africa	RAF	Developing	I+M	0.00067959	0.004922	0.002787	0.0132215	0.00816989	0.02978
GIB	Gibraltar	Europe	Southern Europe							High income		Northern America and Europe	Europe	Southern Europe		Developed
GIN	Guinea	Africa	Sub-Saharan Africa	Western Africa	LDC			LIFDC	NFIDC	Low income		Sub-Saharan Africa	Sub-Saharan Africa	Western Africa	RAF	Developing	I+M	0.00013099	0.000349	0.000182	0.00122878	0.00221967	0.00411044
GLP	Guadeloupe	Americas	Latin America and the Caribbean	Caribbean								Latin America and the Caribbean	Latin America and the Caribbean	Caribbean		Developing
GMB	Gambia	Africa	Sub-Saharan Africa	Western Africa	LDC			LIFDC	NFIDC	Low income		Sub-Saharan Africa	Sub-Saharan Africa	Western Africa	RAF	Developing	I+M	2.35e-05	0.000168	3.9e-05	0.00049656	0.00036946	0.00109652
GNB	Guinea-Bissau	Africa	Sub-Saharan Africa	Western Africa	LDC		SIDS	LIFDC	NFIDC	Low income		Sub-Saharan Africa	Sub-Saharan Africa	Western Africa	RAF	Developing	I+M	6.214e-05	0	0.000763	0.00127145	0.00067186	0.00276845
GNQ	Equatorial Guinea	Africa	Sub-Saharan Africa	Middle Africa						Upper middle income		Sub-Saharan Africa	Sub-Saharan Africa	Middle Africa	RAF	Developing	I+M	5.328e-05	1.4e-05	0.000279	0.00060023	0.00042827	0.00137478
GRC	Greece	Europe	Southern Europe							High income	EU	Northern America and Europe	Europe	Southern Europe	REU	Developed	I+M	0.00271884	0	0.002943	0.00108788	0.00390089	0.0106506
GRD	Grenada	Americas	Latin America and the Caribbean	Caribbean			SIDS		NFIDC	Upper middle income		Latin America and the Caribbean	Latin America and the Caribbean	Caribbean	RLC	Developing
GRL	Greenland	Americas	Northern America							High income		Northern America and Europe	Northern America	Northern America		Developed
GTM	Guatemala	Americas	Latin America and the Caribbean	Central America						Upper middle income		Latin America and the Caribbean	Latin America and the Caribbean	Central America	RLC	Developing	I+M	0.00027559	0.000298	0.002503	0.00124124	0.00289075	0.00720858
GUF	French Guiana	Americas	Latin America and the Caribbean	South America								Latin America and the Caribbean	Latin America and the Caribbean	South America		Developing
GUM	Guam	Oceania	Micronesia				SIDS			High income		Oceania (excluding Australia and New Zealand)	Oceania	Micronesia		Developing	M	2.831e-05	0	0.000352	8.962e-05	0.00036413	0.00083406
GUY	Guyana	Americas	Latin America and the Caribbean	South America			SIDS			Upper middle income		Latin America and the Caribbean	Latin America and the Caribbean	South America	RLC	Developing	I+M	0.00010369	6e-06	0.000805	0.00098698	0.00060163	0.0025033
HKG	China, Hong Kong SAR	Asia	Eastern Asia							High income		Eastern Asia and South-eastern Asia	Asia	Eastern Asia		Developing	I+M	8.649e-06	1e-05	3.3e-05	2.053e-05	0.00013788
HMD	Heard Island and McDonald Islands	Oceania	Australia and New Zealand									Australia and New Zealand	Oceania	Australia and New Zealand		Developed
HND	Honduras	Americas	Latin America and the Caribbean	Central America					NFIDC	Lower middle income		Latin America and the Caribbean	Latin America and the Caribbean	Central America	RLC	Developing	I+M	0.00241867	6.2e-05	0.002549	0.00749593	0.00381144	0.016337
HRV	Croatia	Europe	Southern Europe							High income	EU	Northern America and Europe	Europe	Southern Europe	REU	Developed	I+M	0.00171912	6.6e-05	0.003858	0.00526169	0.00322211	0.0141269
HTI	Haiti	Americas	Latin America and the Caribbean	Caribbean	LDC		SIDS	LIFDC	NFIDC	Lower middle income		Latin America and the Caribbean	Latin America and the Caribbean	Caribbean	RLC	Developing	I+M		0	0
HUN	Hungary	Europe	Eastern Europe							High income	EU	Northern America and Europe	Europe	Eastern Europe	REU	Developed	I	6.267e-05	0.000469	0	0.00014613	0.00090658	0.00158438
IDN	Indonesia	Asia	South-eastern Asia							Lower middle income		Eastern Asia and South-eastern Asia	Asia	South-eastern Asia	RAP	Developing	I+M	0.00800052	0	0.103236	0.0226118	0.0926576	0.226506
IMN	Isle of Man	Europe	Northern Europe							High income		Northern America and Europe	Europe	Northern Europe		Developed
IND	India	Asia	Southern Asia							Lower middle income		Central Asia and Southern Asia	Asia	Southern Asia	RAP	Developing	I+M	0.010211	0	0.10862	0.168183	0.262313	0.549328
IOT	Chagos Archipelago	Africa	Sub-Saharan Africa	Eastern Africa								Sub-Saharan Africa	Sub-Saharan Africa	Eastern Africa		Developing
IRL	Ireland	Europe	Northern Europe							High income	EU	Northern America and Europe	Europe	Northern Europe	REU	Developed	I+M	0.00211618	6e-05	0.002289	0.00365266	0.00388166	0.0119995
IRN	Iran (Islamic Republic of)	Asia	Southern Asia							Lower middle income		Central Asia and Southern Asia	Asia	Southern Asia	RAP	Developing	I+M	0.0177239	0.000571	0.020686	0.00545142	0.0270738	0.0715061
IRQ	Iraq	Asia	Western Asia							Upper middle income		Western Asia and Northern Africa	Asia	Western Asia	RNE	Developing	I+M		0	0
ISL	Iceland	Europe	Northern Europe							High income		Northern America and Europe	Europe	Northern Europe	REU	Developed	I+M	0.00013901	4e-06	0.00106	0.00024626	0.0010059	0.00245517
ISR	Israel	Asia	Western Asia							High income		Western Asia and Northern Africa	Asia	Western Asia	REU	Developed	I+M	6.641e-05	0	0.000518	0.00013814	0.0006942	0.00141675
ITA	Italy	Europe	Southern Europe							High income	EU	Northern America and Europe	Europe	Southern Europe	REU	Developed	I+M	0.0171652	0.001026	0.015185	0.0234086	0.0450014	0.101786
JAM	Jamaica	Americas	Latin America and the Caribbean	Caribbean			SIDS		NFIDC	Upper middle income		Latin America and the Caribbean	Latin America and the Caribbean	Caribbean	RLC	Developing	I+M	0.00032858	0	0.002372	0.00283069	0.00188363	0.0074149
JEY	Jersey	Europe	Northern Europe	Channel Islands						High income		Northern America and Europe	Europe	Northern Europe		Developed
JOR	Jordan	Asia	Western Asia						NFIDC	Upper middle income		Western Asia and Northern Africa	Asia	Western Asia	RNE	Developing	I+M		0	0
JPN	Japan	Asia	Eastern Asia							High income		Eastern Asia and South-eastern Asia	Asia	Eastern Asia	RAP	Developed	I+M	0.00555912	0.001818	0.018121	0.00861311	0.0273428	0.061454
KAZ	Kazakhstan	Asia	Central Asia			LLDC				Upper middle income		Central Asia and Southern Asia	Asia	Central Asia	REU	Developing	I		0	0
KEN	Kenya	Africa	Sub-Saharan Africa	Eastern Africa				LIFDC	NFIDC	Lower middle income		Sub-Saharan Africa	Sub-Saharan Africa	Eastern Africa	RAF	Developing	I+M	0.00038958	0	0.00379	0.00761876	0.0063687	0.018167
KGZ	Kyrgyzstan	Asia	Central Asia			LLDC		LIFDC		Lower middle income		Central Asia and Southern Asia	Asia	Central Asia	REU	Developing	I		0	0
KHM	Cambodia	Asia	South-eastern Asia		LDC				NFIDC	Lower middle income		Eastern Asia and South-eastern Asia	Asia	South-eastern Asia	RAP	Developing	I+M	0.00146421	0.001074	0.019575	0.00930652	0.0200114	0.0514311
KIR	Kiribati	Oceania	Micronesia		LDC		SIDS		NFIDC	Lower middle income		Oceania (excluding Australia and New Zealand)	Oceania	Micronesia	RAP	Developing	M	1.893e-05	0	0.000267	6.351e-05	0.00034961	0.00069905
KNA	Saint Kitts and Nevis	Americas	Latin America and the Caribbean	Caribbean			SIDS		NFIDC	High income		Latin America and the Caribbean	Latin America and the Caribbean	Caribbean	RLC	Developing
KOR	Republic of Korea	Asia	Eastern Asia							High income		Eastern Asia and South-eastern Asia	Asia	Eastern Asia	RAP	Developing	I+M	0.00230078	0.00088	0.004963	0.00817668	0.00884956	0.02517
KOS	Kosovo (Serbia)	Europe	Southern Europe							Upper middle income		Northern America and Europe	Europe	Southern Europe
KWT	Kuwait	Asia	Western Asia							High income		Western Asia and Northern Africa	Asia	Western Asia	RNE	Developing	M	1.792e-05	0	7e-06	3.891e-06	2.899e-05
LAO	Lao People's Democratic Republic	Asia	South-eastern Asia		LDC	LLDC			NFIDC	Lower middle income		Eastern Asia and South-eastern Asia	Asia	South-eastern Asia	RAP	Developing	I	0.00023661	0.000587	0	0.00207958	0.00218265	0.00508584
LBN	Lebanon	Asia	Western Asia							Upper middle income		Western Asia and Northern Africa	Asia	Western Asia	RNE	Developing	I+M	8.432e-06	0	4.7e-05	0.0001038	0.00012109
LBR	Liberia	Africa	Sub-Saharan Africa	Western Africa	LDC			LIFDC	NFIDC	Low income		Sub-Saharan Africa	Sub-Saharan Africa	Western Africa	RAF	Developing	I+M	0.00044664	0	0.001536	0.00275977	0.00469683	0.00943924
LBY	Libya	Africa	Northern Africa							Upper middle income		Western Asia and Northern Africa	Northern Africa	Northern Africa	RNE	Developing	M	0.00014293	0	0.001522	0.00219465	0.00312874	0.00698832
LCA	Saint Lucia	Americas	Latin America and the Caribbean	Caribbean			SIDS		NFIDC	Upper middle income		Latin America and the Caribbean	Latin America and the Caribbean	Caribbean	RLC	Developing	M	2.302e-05	0	0.000108	0.00016194	9.877e-05
LIE	Liechtenstein	Europe	Western Europe							High income		Northern America and Europe	Europe	Western Europe		Developed
LKA	Sri Lanka	Asia	Southern Asia						NFIDC	Lower middle income		Central Asia and Southern Asia	Asia	Southern Asia	RAP	Developing	I+M	0.00631408	0.000787	0.119294	0.111621	0.0627288	0.300745
LSO	Lesotho	Africa	Sub-Saharan Africa	Southern Africa	LDC	LLDC		LIFDC	NFIDC	Lower middle income		Sub-Saharan Africa	Sub-Saharan Africa	Southern Africa	RAF	Developing	I	1.277e-05	9.3e-05	0	0.00025782	0.00016637	0.00052996
LTU	Lithuania	Europe	Northern Europe							High income	EU	Northern America and Europe	Europe	Northern Europe	REU	Developed	I+M	5.074e-05	6e-05	0.000384	0.00187425	0.00075616	0.00312515
LUX	Luxembourg	Europe	Western Europe							High income	EU	Northern America and Europe	Europe	Western Europe	REU	Developed	I	2.709e-07	1e-06	0		3.936e-06
LVA	Latvia	Europe	Northern Europe							High income	EU	Northern America and Europe	Europe	Northern Europe	REU	Developed	I+M	3.833e-05	3.8e-05	0.0003	0.00119775	0.00151661	0.00309069
MAC	China, Macao	Asia	Eastern Asia							High income		Eastern Asia and South-eastern Asia	Asia	Eastern Asia		Developing
MAF	Saint Martin (French Part)	Americas	Latin America and the Caribbean	Caribbean						High income		Latin America and the Caribbean	Latin America and the Caribbean	Caribbean		Developing
MAR	Morocco	Africa	Northern Africa						NFIDC	Lower middle income		Western Asia and Northern Africa	Northern Africa	Northern Africa	RNE	Developing	I+M	0.00018404	0	0.001603	0.00286256	0.00270849	0.00735809
MCO	Monaco	Europe	Western Europe							High income		Northern America and Europe	Europe	Western Europe	REU	Developed
MDA	Republic of Moldova	Europe	Eastern Europe			LLDC				Upper middle income		Northern America and Europe	Europe	Eastern Europe	REU	Developed	I		0	0
MDG	Madagascar	Africa	Sub-Saharan Africa	Eastern Africa	LDC			LIFDC	NFIDC	Low income		Sub-Saharan Africa	Sub-Saharan Africa	Eastern Africa	RAF	Developing	I+M	0.00126156	0.000896	0.017115	0.0241719	0.0139422	0.0573867
MDV	Maldives	Asia	Southern Asia				SIDS		NFIDC	Upper middle income		Central Asia and Southern Asia	Asia	Southern Asia	RAP	Developing	M	0.00027312	0	0.004627	0.00568888	0.005738	0.016327
MEX	Mexico	Americas	Latin America and the Caribbean	Central America						Upper middle income		Latin America and the Caribbean	Latin America and the Caribbean	Central America	RLC	Developing	I+M	0.00165967	0.000401	0.014564	0.0208826	0.0167622	0.0542695
MHL	Marshall Islands	Oceania	Micronesia				SIDS			Upper middle income		Oceania (excluding Australia and New Zealand)	Oceania	Micronesia	RAP	Developing
MKD	North Macedonia	Europe	Southern Europe			LLDC				Upper middle income		Northern America and Europe	Europe	Southern Europe	REU	Developed	I	9.549e-06	6.6e-05	0	2.849e-05	0.00011655
MLI	Mali	Africa	Sub-Saharan Africa	Western Africa	LDC	LLDC		LIFDC	NFIDC	Low income		Sub-Saharan Africa	Sub-Saharan Africa	Western Africa	RAF	Developing	I	0.00014526	0.001458	0	0.00292574	0.00227453	0.00680353
MLT	Malta	Europe	Southern Europe							High income	EU	Northern America and Europe	Europe	Southern Europe	REU	Developed	M	0.00015543	0	0.00012	0.00023898	0.00037692	0.00089133
MMR	Myanmar	Asia	South-eastern Asia		LDC				NFIDC	Lower middle income		Eastern Asia and South-eastern Asia	Asia	South-eastern Asia	RAP	Developing	I+M	0.00757944	0.005304	0.128637	0.021598	0.0983526	0.261471
MNE	Montenegro	Europe	Southern Europe							Upper middle income		Northern America and Europe	Europe	Southern Europe	REU	Developed	I+M	0.00015617	0	0.000683	0.0002127	0.00072683	0.0017787
MNG	Mongolia	Asia	Eastern Asia			LLDC			NFIDC	Lower middle income		Eastern Asia and South-eastern Asia	Asia	Eastern Asia	RAP	Developing	I		0	0
MNP	Northern Mariana Islands	Oceania	Micronesia				SIDS			High income		Oceania (excluding Australia and New Zealand)	Oceania	Micronesia		Developing
MOZ	Mozambique	Africa	Sub-Saharan Africa	Eastern Africa	LDC			LIFDC	NFIDC	Low income		Sub-Saharan Africa	Sub-Saharan Africa	Eastern Africa	RAF	Developing	I+M	0.00184138	0.003956	0.024186	0.0526657	0.0240746	0.106724
MRT	Mauritania	Africa	Sub-Saharan Africa	Western Africa	LDC			LIFDC	NFIDC	Lower middle income		Sub-Saharan Africa	Sub-Saharan Africa	Western Africa	RNE	Developing	I+M	0.0004381	0.000149	0.002554	0.0125303	0.00457115	0.0202425
MSR	Montserrat	Americas	Latin America and the Caribbean	Caribbean			SIDS					Latin America and the Caribbean	Latin America and the Caribbean	Caribbean		Developing
MTQ	Martinique	Americas	Latin America and the Caribbean	Caribbean								Latin America and the Caribbean	Latin America and the Caribbean	Caribbean		Developing
MUS	Mauritius	Africa	Sub-Saharan Africa	Eastern Africa			SIDS		NFIDC	Upper middle income		Sub-Saharan Africa	Sub-Saharan Africa	Eastern Africa	RAF	Developing	M	5.645e-05	0	0.000587	0.00115816	0.000846	0.00264761
MWI	Malawi	Africa	Sub-Saharan Africa	Eastern Africa	LDC	LLDC		LIFDC	NFIDC	Low income		Sub-Saharan Africa	Sub-Saharan Africa	Eastern Africa	RAF	Developing	I	0.00010658	0.00091	0	0.00437771	0.00177714	0.00717143
MYS	Malaysia	Asia	South-eastern Asia							Upper middle income		Eastern Asia and South-eastern Asia	Asia	South-eastern Asia	RAP	Developing	I+M	0.00240129	0.000927	0.007864	0.0211054	0.0223148	0.0546125
MYT	Mayotte	Africa	Sub-Saharan Africa	Eastern Africa								Sub-Saharan Africa	Sub-Saharan Africa	Eastern Africa		Developing
NAM	Namibia	Africa	Sub-Saharan Africa	Southern Africa					NFIDC	Upper middle income		Sub-Saharan Africa	Sub-Saharan Africa	Southern Africa	RAF	Developing	I+M	0.00097157	0.0004	0.018108	0.00326543	0.0120966	0.0348416
NCL	New Caledonia	Oceania	Melanesia				SIDS			High income		Oceania (excluding Australia and New Zealand)	Oceania	Melanesia		Developing	M	7.657e-06	0	6.7e-05	2.505e-05	0.0001108
NER	Niger	Africa	Sub-Saharan Africa	Western Africa	LDC	LLDC		LIFDC	NFIDC	Low income		Sub-Saharan Africa	Sub-Saharan Africa	Western Africa	RAF	Developing	I	2.937e-05	0.000215	0	0.00060791	0.00050477	0.00135705
NFK	Norfolk Island	Oceania	Australia and New Zealand									Australia and New Zealand	Oceania	Australia and New Zealand		Developed
NGA	Nigeria	Africa	Sub-Saharan Africa	Western Africa						Lower middle income		Sub-Saharan Africa	Sub-Saharan Africa	Western Africa	RAF	Developing	I+M	0.00177986	0	0.019408	0.0407922	0.0289263	0.0909063
NIC	Nicaragua	Americas	Latin America and the Caribbean	Central America				LIFDC		Lower middle income		Latin America and the Caribbean	Latin America and the Caribbean	Central America	RLC	Developing	I+M	0.00031656	0.000109	0.003721	0.00453636	0.00308504	0.011768
NIU	Niue	Oceania	Polynesia				SIDS					Oceania (excluding Australia and New Zealand)	Oceania	Polynesia	RAP	Developing
NLD	Netherlands	Europe	Western Europe							High income	EU	Northern America and Europe	Europe	Western Europe	REU	Developed	I+M	0.0055636	0.000105	0.002973	0.00757721	0.00380444	0.0200232
NOR	Norway	Europe	Northern Europe							High income		Northern America and Europe	Europe	Northern Europe	REU	Developed	I+M	0.00326867	0	0.003811	0.00567296	0.00669552	0.0194482
NPL	Nepal	Asia	Southern Asia		LDC	LLDC		LIFDC	NFIDC	Lower middle income		Central Asia and Southern Asia	Asia	Southern Asia	RAP	Developing	I	0.00015667	0.001387	0	0.00049721	0.00253217	0.00457305
NRU	Nauru	Oceania	Micronesia				SIDS			High income		Oceania (excluding Australia and New Zealand)	Oceania	Micronesia	RAP	Developing
NZL	New Zealand	Oceania	Australia and New Zealand							High income		Australia and New Zealand	Oceania	Australia and New Zealand	RAP	Developed	I+M	6.006e-05	0	0.000493	0.00112121	0.00140087	0.00307514
OMN	Oman	Asia	Western Asia							High income		Western Asia and Northern Africa	Asia	Western Asia	RNE	Developing	M	6.301e-05	0	0.000523	0.00013009	0.00062297	0.00133907
PAK	Pakistan	Asia	Southern Asia						NFIDC	Lower middle income		Central Asia and Southern Asia	Asia	Southern Asia	RAP	Developing	I+M	0.00227019	0.015366	0.01001	0.00685561	0.0357946	0.0702964
PAN	Panama	Americas	Latin America and the Caribbean	Central America						Upper middle income		Latin America and the Caribbean	Latin America and the Caribbean	Central America	RLC	Developing	I+M	0.00036919	8.4e-05	0.001662	0.00359882	0.00458952	0.0103035
PCN	Pitcairn	Oceania	Polynesia									Oceania (excluding Australia and New Zealand)	Oceania	Polynesia		Developing
PER	Peru	Americas	Latin America and the Caribbean	South America					NFIDC	Upper middle income		Latin America and the Caribbean	Latin America and the Caribbean	South America	RLC	Developing	I+M	0.00098624	0	0.008631	0.018944	0.0107482	0.0393094
PHL	Philippines	Asia	South-eastern Asia							Lower middle income		Eastern Asia and South-eastern Asia	Asia	South-eastern Asia	RAP	Developing	I+M	0.00398343	0.002812	0.049271	0.0114153	0.0616335	0.129115
PLW	Palau	Oceania	Micronesia				SIDS			High income		Oceania (excluding Australia and New Zealand)	Oceania	Micronesia	RAP	Developing
PNG	Papua New Guinea	Oceania	Melanesia				SIDS			Lower middle income		Oceania (excluding Australia and New Zealand)	Oceania	Melanesia	RAP	Developing	I+M	0.00047703	0	0.007099	0.00855527	0.0128492	0.0289805
POL	Poland	Europe	Eastern Europe							High income	EU	Northern America and Europe	Europe	Eastern Europe	REU	Developed	I+M	0.00038846	0.000481	0.002979	0.00088761	0.00548863	0.0102247
PRI	Puerto Rico	Americas	Latin America and the Caribbean	Caribbean			SIDS			High income		Latin America and the Caribbean	Latin America and the Caribbean	Caribbean		Developing	M	0.00025973	0	0.000125	0.0002574	0.00019291	0.00083504
PRK	Democratic People's Republic of Korea	Asia	Eastern Asia					LIFDC		Low income		Eastern Asia and South-eastern Asia	Asia	Eastern Asia	RAP	Developing	I+M	0.00377257	0.023284	0.03852	0.00782585	0.0327846	0.106187
PRT	Portugal	Europe	Southern Europe							High income	EU	Northern America and Europe	Europe	Southern Europe	REU	Developed	I+M	0.00451113	0.000441	0.003869	0.00655055	0.00770091	0.0230726
PRY	Paraguay	Americas	Latin America and the Caribbean	South America		LLDC				Upper middle income		Latin America and the Caribbean	Latin America and the Caribbean	South America	RLC	Developing	I	0.00014785	8.9e-05	0	0.00022521	0.00018087	0.00064293
PSE	Palestine	Asia	Western Asia							Lower middle income		Western Asia and Northern Africa	Asia	Western Asia		Developing	M		0	0
PYF	French Polynesia	Oceania	Polynesia				SIDS			High income		Oceania (excluding Australia and New Zealand)	Oceania	Polynesia		Developing	I+M	3.729e-05	0	0.000474	0.00011932	0.0004789	0.00110951
QAT	Qatar	Asia	Western Asia							High income		Western Asia and Northern Africa	Asia	Western Asia	RNE	Developing	M		0	0
REU	Réunion	Africa	Sub-Saharan Africa	Eastern Africa								Sub-Saharan Africa	Sub-Saharan Africa	Eastern Africa		Developing
ROU	Romania	Europe	Eastern Europe							Upper middle income	EU	Northern America and Europe	Europe	Eastern Europe	REU	Developed	I+M	7.842e-05	0.000472	0.0001	0.00018265	0.00115511	0.00198818
RUS	Russian Federation	Europe	Eastern Europe							Upper middle income		Northern America and Europe	Europe	Eastern Europe	REU	Developed	I+M	0.0735981	0	0.097237	0.0945706	0.0958393	0.361245
RWA	Rwanda	Africa	Sub-Saharan Africa	Eastern Africa	LDC	LLDC		LIFDC	NFIDC	Low income		Sub-Saharan Africa	Sub-Saharan Africa	Eastern Africa	RAF	Developing	I	1.126e-05	6.6e-05	0	0.00023717	0.00020771	0.00052214
SAU	Saudi Arabia	Asia	Western Asia							High income		Western Asia and Northern Africa	Asia	Western Asia	RNE	Developing	M	6.818e-05	0	0.000434	0.00080714	0.00098165	0.00229097
SDN	Sudan	Africa	Northern Africa		LDC			LIFDC	NFIDC	Low income		Western Asia and Northern Africa	Northern Africa	Northern Africa	RNE	Developing	I+M	0.00046473	5.8e-05	0.005051	0.00688412	0.0114667	0.0239245
SEN	Senegal	Africa	Sub-Saharan Africa	Western Africa	LDC			LIFDC	NFIDC	Lower middle income		Sub-Saharan Africa	Sub-Saharan Africa	Western Africa	RAF	Developing	I+M	0.00246369	0.000321	0.002126	0.00456462	0.00347222	0.0129475
SGP	Singapore	Asia	South-eastern Asia				SIDS			High income		Eastern Asia and South-eastern Asia	Asia	South-eastern Asia	RAP	Developing
SGS	South Georgia and the South Sandwich Islands	Americas	Latin America and the Caribbean	South America								Latin America and the Caribbean	Latin America and the Caribbean	South America		Developing
SHN	Saint Helena	Africa	Sub-Saharan Africa	Western Africa								Sub-Saharan Africa	Sub-Saharan Africa	Western Africa		Developing
SJM	Svalbard and Jan Mayen Islands	Europe	Northern Europe									Northern America and Europe	Europe	Northern Europe		Developed
SLB	Solomon Islands	Oceania	Melanesia		LDC		SIDS	LIFDC	NFIDC	Lower middle income		Oceania (excluding Australia and New Zealand)	Oceania	Melanesia	RAP	Developing	M	0.00010266	0	0.001445	0.00045906	0.00129804	0.00330476
SLE	Sierra Leone	Africa	Sub-Saharan Africa	Western Africa	LDC			LIFDC	NFIDC	Low income		Sub-Saharan Africa	Sub-Saharan Africa	Western Africa	RAF	Developing	I+M	0.00021171	0.000502	0.002114	0.00128735	0.00305553	0.00717059
SLV	El Salvador	Americas	Latin America and the Caribbean	Central America					NFIDC	Lower middle income		Latin America and the Caribbean	Latin America and the Caribbean	Central America	RLC	Developing	I+M	0.00144558	6.9e-05	0.001393	0.00498977	0.00305922	0.0109566
SMR	San Marino	Europe	Southern Europe							High income		Northern America and Europe	Europe	Southern Europe	REU	Developed
SOM	Somalia	Africa	Sub-Saharan Africa	Eastern Africa	LDC			LIFDC	NFIDC	Low income		Sub-Saharan Africa	Sub-Saharan Africa	Eastern Africa	RAF	Developing	I+M		0	0
SPM	Saint Pierre and Miquelon	Americas	Northern America									Northern America and Europe	Northern America	Northern America		Developed
SRB	Serbia	Europe	Southern Europe							Upper middle income		Northern America and Europe	Europe	Southern Europe	REU	Developed	I	5.453e-05	0.000425	0	0.00015709	0.00066433	0.00130095
SSD	South Sudan	Africa	Sub-Saharan Africa	Eastern Africa	LDC	LLDC		LIFDC	NFIDC	Low income		Sub-Saharan Africa	Sub-Saharan Africa	Eastern Africa	RAF	Developing	I	2.886e-05	0.000213	0	0.00059806	0.00038267	0.00122259
STP	Sao Tome and Principe	Africa	Sub-Saharan Africa	Middle Africa	LDC		SIDS	LIFDC	NFIDC	Lower middle income		Sub-Saharan Africa	Sub-Saharan Africa	Middle Africa	RAF	Developing	M	6.48e-06	0	2.1e-05	5.819e-05	6.815e-05
SUR	Suriname	Americas	Latin America and the Caribbean	South America			SIDS			Upper middle income		Latin America and the Caribbean	Latin America and the Caribbean	South America	RLC	Developing	I+M	7.636e-05	0.000119	0.000867	0.00041402	0.00066958	0.00214596
SVK	Slovakia	Europe	Eastern Europe							High income	EU	Northern America and Europe	Europe	Eastern Europe	REU	Developed	I	3.094e-05	0.000218	0	7.3e-05	0.0004502	0.00077214
SVN	Slovenia	Europe	Southern Europe							High income	EU	Northern America and Europe	Europe	Southern Europe	REU	Developed	I+M	4.232e-05	2.5e-05	0.000354	0.00165827	0.00138329	0.00346288
SWE	Sweden	Europe	Northern Europe							High income	EU	Northern America and Europe	Europe	Northern Europe	REU	Developed	I+M	0.00350505	4.9e-05	0.003008	0.00503513	0.00938535	0.0209825
SWZ	Eswatini	Africa	Sub-Saharan Africa	Southern Africa		LLDC			NFIDC	Lower middle income		Sub-Saharan Africa	Sub-Saharan Africa	Southern Africa	RAF	Developing	I		0	0
SXM	Sint Maarten (Dutch part)	Americas	Latin America and the Caribbean	Caribbean			SIDS			High income		Latin America and the Caribbean	Latin America and the Caribbean	Caribbean		Developing
SYC	Seychelles	Africa	Sub-Saharan Africa	Eastern Africa			SIDS			High income		Sub-Saharan Africa	Sub-Saharan Africa	Eastern Africa	RAF	Developing
SYR	Syrian Arab Republic	Asia	Western Asia					LIFDC		Low income		Western Asia and Northern Africa	Asia	Western Asia	RNE	Developing	I+M	2.016e-05	0	8.5e-05	0.00018566	0.00022568	0.0005165
TCA	Turks and Caicos Islands	Americas	Latin America and the Caribbean	Caribbean						High income		Latin America and the Caribbean	Latin America and the Caribbean	Caribbean		Developing
TCD	Chad	Africa	Sub-Saharan Africa	Middle Africa	LDC	LLDC		LIFDC	NFIDC	Low income		Sub-Saharan Africa	Sub-Saharan Africa	Middle Africa	RAF	Developing	I	0.00014842	0.001648	0	0.00300407	0.00209668	0.00689717
TGO	Togo	Africa	Sub-Saharan Africa	Western Africa	LDC			LIFDC	NFIDC	Low income		Sub-Saharan Africa	Sub-Saharan Africa	Western Africa	RAF	Developing	I+M	0.00045425	0.000361	0	0.00093438	0.0007679	0.00251753
THA	Thailand	Asia	South-eastern Asia							Upper middle income		Eastern Asia and South-eastern Asia	Asia	South-eastern Asia	RAP	Developing	I+M	0.0105341	0.000292	0.010396	0.00311879	0.0128784	0.0372193
TJK	Tajikistan	Asia	Central Asia			LLDC		LIFDC		Lower middle income		Central Asia and Southern Asia	Asia	Central Asia	REU	Developing	I	0.00093022	0.000465	0	0.00010849	0.00064706	0.00215077
TKL	Tokelau	Oceania	Polynesia									Oceania (excluding Australia and New Zealand)	Oceania	Polynesia		Developing
TKM	Turkmenistan	Asia	Central Asia			LLDC				Upper middle income		Central Asia and Southern Asia	Asia	Central Asia	REU	Developing	I		0	0
TLS	Timor-Leste	Asia	South-eastern Asia		LDC		SIDS		NFIDC	Lower middle income		Eastern Asia and South-eastern Asia	Asia	South-eastern Asia	RAP	Developing	M		0	0
TON	Tonga	Oceania	Polynesia				SIDS			Upper middle income		Oceania (excluding Australia and New Zealand)	Oceania	Polynesia	RAP	Developing	M	1.419e-05	0	0.000179	4.606e-05	0.00017777
TTO	Trinidad and Tobago	Americas	Latin America and the Caribbean	Caribbean			SIDS		NFIDC	High income		Latin America and the Caribbean	Latin America and the Caribbean	Caribbean	RLC	Developing	M	0.00029687	0	0.000239	0.00041757	0.00087611	0.00182955
TUN	Tunisia	Africa	Northern Africa						NFIDC	Lower middle income		Western Asia and Northern Africa	Northern Africa	Northern Africa	RNE	Developing	I+M	0.00020899	2.1e-05	0.002136	0.00319909	0.00286249	0.00842757
TUR	Turkey	Asia	Western Asia							Upper middle income		Western Asia and Northern Africa	Asia	Western Asia	REU	Developing	I+M	0.0212583	0	0.014577	0.0026683	0.0130976	0.0516012
TUV	Tuvalu	Oceania	Polynesia		LDC		SIDS		NFIDC	Upper middle income		Oceania (excluding Australia and New Zealand)	Oceania	Polynesia	RAP	Developing
TWN	Taiwan, Province of China	Asia	Eastern Asia							High income		Eastern Asia and South-eastern Asia	Asia	Eastern Asia		Developing	I+M	0.00148304	0	0.013431	0.00229777	0.0146394	0.0318512
TZA	United Republic of Tanzania	Africa	Sub-Saharan Africa	Eastern Africa	LDC			LIFDC	NFIDC	Lower middle income		Sub-Saharan Africa	Sub-Saharan Africa	Eastern Africa	RAF	Developing	I+M	2.415e-05	0	0.000132	0.00050537	0.00047014	0.00113166
UGA	Uganda	Africa	Sub-Saharan Africa	Eastern Africa	LDC	LLDC		LIFDC	NFIDC	Low income		Sub-Saharan Africa	Sub-Saharan Africa	Eastern Africa	RAF	Developing	I		0	0
UKR	Ukraine	Europe	Eastern Europe							Lower middle income		Northern America and Europe	Europe	Eastern Europe	REU	Developed	I+M	0.0115966	0.000477	0.007088	0.0151509	0.010053	0.0443655
UMI	United States Minor Outlying Islands	Oceania	Micronesia									Oceania (excluding Australia and New Zealand)	Oceania	Micronesia		Developing
URY	Uruguay	Americas	Latin America and the Caribbean	South America						High income		Latin America and the Caribbean	Latin America and the Caribbean	South America	RLC	Developing	I+M	0.00146161	0	0.001001	0.00264266	0.00143722	0.00654249
USA	United States of America	Americas	Northern America							High income		Northern America and Europe	Northern America	Northern America	No RO; Country covered by the Liason Office for North America	Developed	I+M	0.00291063	0	0.025447	0.00711299	0.0340305	0.0695011
UZB	Uzbekistan	Asia	Central Asia			LLDC		LIFDC		Lower middle income		Central Asia and Southern Asia	Asia	Central Asia	REU	Developing	I		0	0
VAT	Holy See	Europe	Southern Europe									Northern America and Europe	Europe	Southern Europe	Not a member country of FAO	Developed
VCT	Saint Vincent and the Grenadines	Americas	Latin America and the Caribbean	Caribbean			SIDS		NFIDC	Upper middle income		Latin America and the Caribbean	Latin America and the Caribbean	Caribbean	RLC	Developing	M	1.484e-05	0	5.7e-05	9.309e-05	5.959e-05
VEN	Venezuela (Bolivarian Republic of)	Americas	Latin America and the Caribbean	South America					NFIDC	(*) Upper middle income		Latin America and the Caribbean	Latin America and the Caribbean	South America	RLC	Developing	I+M	0.00448404	0.00024	0.004123	0.00640548	0.0174831	0.0327357
VGB	British Virgin Islands	Americas	Latin America and the Caribbean	Caribbean			SIDS			High income		Latin America and the Caribbean	Latin America and the Caribbean	Caribbean		Developing
VIR	United States Virgin Islands	Americas	Latin America and the Caribbean	Caribbean			SIDS			High income		Latin America and the Caribbean	Latin America and the Caribbean	Caribbean		Developing	M	2.378e-05	0	1.9e-05	8.505e-05	6.904e-05
VNM	Viet Nam	Asia	South-eastern Asia							Lower middle income		Eastern Asia and South-eastern Asia	Asia	South-eastern Asia	RAP	Developing	I+M	0.0255332	0.00392	0.106392	0.291338	0.0803188	0.507502
VUT	Vanuatu	Oceania	Melanesia				SIDS		NFIDC	Lower middle income		Oceania (excluding Australia and New Zealand)	Oceania	Melanesia	RAP	Developing	M	3.749e-05	0	0.000533	0.00024699	0.00057145	0.00138893
WLF	Wallis and Futuna Islands	Oceania	Polynesia									Oceania (excluding Australia and New Zealand)	Oceania	Polynesia		Developing
WSM	Samoa	Oceania	Polynesia				SIDS		NFIDC	Lower middle income		Oceania (excluding Australia and New Zealand)	Oceania	Polynesia	RAP	Developing	I+M	2.73e-05	0	0.000387	8.839e-05	0.00033082	0.00083351
XSQ	Sark	Europe	Northern Europe	Channel Islands						High income		Northern America and Europe	Europe	Northern Europe
YEM	Yemen	Asia	Western Asia		LDC			LIFDC	NFIDC	Low income		Western Asia and Northern Africa	Asia	Western Asia	RNE	Developing	M	7.517e-05	0	0.000597	0.00026055	0.00076183	0.00169455
ZAF	South Africa	Africa	Sub-Saharan Africa	Southern Africa						Upper middle income		Sub-Saharan Africa	Sub-Saharan Africa	Southern Africa	RAF	Developing	I+M	0.00059079	0	0.005767	0.00249242	0.00756248	0.0164127
ZMB	Zambia	Africa	Sub-Saharan Africa	Eastern Africa	LDC	LLDC			NFIDC	Lower middle income		Sub-Saharan Africa	Sub-Saharan Africa	Eastern Africa	RAF	Developing	I	0.00048299	0.00033	0	0.00093484	0.00059901	0.00234684
ZWE	Zimbabwe	Africa	Sub-Saharan Africa	Eastern Africa		LLDC		LIFDC		Lower middle income		Sub-Saharan Africa	Sub-Saharan Africa	Eastern Africa	RAF	Developing	I	0.00026326	0.000138	0	0.00043046	0.00036964	0.00120136

## Sheet: Women employment LSF
Geo																		Women employment in LSF (million)
iso3code	Country_name	Region	Sub_Region	Intermediate_Region	Least_DevelopedCountries	Land_Locked_Developing_Countries	Small_Island_Developing_States	Low_Income_Food_DeficitCountrie	Net_Food_Importing_DevelopingCo	Income_Level	European_Union	SDG_Region_name	SDG_Region_name_level_1	SDG_Region_name_level_2	FAO_Member_country	development_status	fishery_type	Pre-harvest	Harvest		Post-harvest		Total
																					Processing	Trading
																		Marine and inland	Inland	Marine	Marine and inland	Marine and inland
ABW	Aruba	Americas	Latin America and the Caribbean	Caribbean			SIDS			High income		Latin America and the Caribbean	Latin America and the Caribbean	Caribbean		Developing
AFG	Afghanistan	Asia	Southern Asia		LDC	LLDC		LIFDC	NFIDC	Low income		Central Asia and Southern Asia	Asia	Southern Asia	RAP	Developing	I	1.96182e-05	3.25565e-05	0	8.43174e-05	0.000476272	0.000612764
AGO	Angola	Africa	Sub-Saharan Africa	Middle Africa	LDC				NFIDC	Lower middle income		Sub-Saharan Africa	Sub-Saharan Africa	Middle Africa	RAF	Developing	I+M	0	0.000278988	0.000989484	0.00895896	0.00725702	0.0174845
AIA	Anguilla	Americas	Latin America and the Caribbean	Caribbean			SIDS					Latin America and the Caribbean	Latin America and the Caribbean	Caribbean		Developing
ALA	Åland Islands	Europe	Northern Europe									Northern America and Europe	Europe	Northern Europe		Developed
ALB	Albania	Europe	Southern Europe							Upper middle income		Northern America and Europe	Europe	Southern Europe	REU	Developed	I+M	0.000240465	6.65564e-05	0.000134124	0.00167095	0.00172878	0.00384087
AND	Andorra	Europe	Southern Europe							High income		Northern America and Europe	Europe	Southern Europe	REU	Developed
ARE	United Arab Emirates	Asia	Western Asia							High income		Western Asia and Northern Africa	Asia	Western Asia	RNE	Developing	M		0	0			0
ARG	Argentina	Americas	Latin America and the Caribbean	South America						Upper middle income		Latin America and the Caribbean	Latin America and the Caribbean	South America	RLC	Developing	I+M	0.000497335	0	0.00013402	0.00262653	0.00272254	0.00598043
ARM	Armenia	Asia	Western Asia			LLDC				Upper middle income		Western Asia and Northern Africa	Asia	Western Asia	REU	Developing	I		0	0			0
ASM	American Samoa	Oceania	Polynesia				SIDS			Upper middle income		Oceania (excluding Australia and New Zealand)	Oceania	Polynesia		Developing
ATA	Antarctica
ATF	French Southern Territories	Africa	Sub-Saharan Africa	Eastern Africa								Sub-Saharan Africa	Sub-Saharan Africa	Eastern Africa		Developing
ATG	Antigua and Barbuda	Americas	Latin America and the Caribbean	Caribbean			SIDS		NFIDC	High income		Latin America and the Caribbean	Latin America and the Caribbean	Caribbean	RLC	Developing
AUS	Australia	Oceania	Australia and New Zealand							High income		Australia and New Zealand	Oceania	Australia and New Zealand	RAP	Developed	I+M	7.5441e-05	0	0.000899102	0.00109648	0.00142641	0.00349743
AUT	Austria	Europe	Western Europe							High income	EU	Northern America and Europe	Europe	Western Europe	REU	Developed	I	4.33832e-06	1.48066e-05	0	2.30037e-05	0.000130092	0.000172241
AZE	Azerbaijan	Asia	Western Asia			LLDC				Upper middle income		Western Asia and Northern Africa	Asia	Western Asia	REU	Developing	I		0	0			0
BDI	Burundi	Africa	Sub-Saharan Africa	Eastern Africa	LDC	LLDC		LIFDC	NFIDC	Low income		Sub-Saharan Africa	Sub-Saharan Africa	Eastern Africa	RAF	Developing	I	0	0.0001232	0	0.000574578	0.000336639	0.00103442
BEL	Belgium	Europe	Western Europe							High income	EU	Northern America and Europe	Europe	Western Europe	REU	Developed	I+M	1.93125e-05	4.5446e-06	3.0923e-05	0.00010256	0.000528745	0.000686086
BEN	Benin	Africa	Sub-Saharan Africa	Western Africa	LDC			LIFDC	NFIDC	Lower middle income		Sub-Saharan Africa	Sub-Saharan Africa	Western Africa	RAF	Developing	I+M	0	0	3.7907e-05	0.00176656	0.00175898	0.00356345
BES	Bonaire, Sint Eustatius and Saba	Americas	Latin America and the Caribbean	Caribbean			SIDS					Latin America and the Caribbean	Latin America and the Caribbean	Caribbean		Developing
BFA	Burkina Faso	Africa	Sub-Saharan Africa	Western Africa	LDC	LLDC		LIFDC	NFIDC	Low income		Sub-Saharan Africa	Sub-Saharan Africa	Western Africa	RAF	Developing	I		0	0			0
BGD	Bangladesh	Asia	Southern Asia		LDC			LIFDC	NFIDC	Lower middle income		Central Asia and Southern Asia	Asia	Southern Asia	RAP	Developing	I+M	0.0107947	0	0.000390902	0.00212974	0.00631668	0.019632
BGR	Bulgaria	Europe	Eastern Europe							Upper middle income	EU	Northern America and Europe	Europe	Eastern Europe	REU	Developed	I+M	0.000566854	9.05988e-05	0.000104819	0.00117555	0.000889961	0.00282778
BHR	Bahrain	Asia	Western Asia							High income		Western Asia and Northern Africa	Asia	Western Asia	RNE	Developing	M	7.77432e-08	0	1.30204e-07	3.04241e-07	1.88658e-06	2.39877e-06
BHS	Bahamas	Americas	Latin America and the Caribbean	Caribbean			SIDS			High income		Latin America and the Caribbean	Latin America and the Caribbean	Caribbean	RLC	Developing	M	1.57586e-05	0	3.27625e-06	4.08094e-05	3.03885e-05	9.02328e-05
BIH	Bosnia and Herzegovina	Europe	Southern Europe							Upper middle income		Northern America and Europe	Europe	Southern Europe	REU	Developed	I+M	0.000307236	1.43668e-05	4.13555e-05	0.000906301	0.000751481	0.00202074
BLM	Saint Barthélemy	Americas	Latin America and the Caribbean	Caribbean								Latin America and the Caribbean	Latin America and the Caribbean	Caribbean		Developing
BLR	Belarus	Europe	Eastern Europe							Upper middle income		Northern America and Europe	Europe	Eastern Europe	REU	Developed	I		0	0			0
BLZ	Belize	Americas	Latin America and the Caribbean	Central America			SIDS			Lower middle income		Latin America and the Caribbean	Latin America and the Caribbean	Central America	RLC	Developing	M	1.55601e-05	0	0	0.000103513	0.000258247	0.000377319
BMU	Bermuda	Americas	Northern America							High income		Northern America and Europe	Northern America	Northern America		Developed
BOL	Bolivia (Plurinational State of)	Americas	Latin America and the Caribbean	South America		LLDC				Lower middle income		Latin America and the Caribbean	Latin America and the Caribbean	South America	RLC	Developing	I		0	0			0
BRA	Brazil	Americas	Latin America and the Caribbean	South America						Upper middle income		Latin America and the Caribbean	Latin America and the Caribbean	South America	RLC	Developing	I+M	0.000788892	0.00166102	0.00344355	0.00889515	0.0284913	0.0432799
BRB	Barbados	Americas	Latin America and the Caribbean	Caribbean			SIDS		NFIDC	High income		Latin America and the Caribbean	Latin America and the Caribbean	Caribbean	RLC	Developing	M	1.38499e-05	0	2.94863e-06	3.5514e-05	9.43817e-05	0.000146694
BRN	Brunei Darussalam	Asia	South-eastern Asia							High income		Eastern Asia and South-eastern Asia	Asia	South-eastern Asia	RAP	Developing	M	6.40306e-06	0	9.2919e-06	7.71655e-05	4.18552e-05	0.000134716
BTN	Bhutan	Asia	Southern Asia		LDC	LLDC			NFIDC	Lower middle income		Central Asia and Southern Asia	Asia	Southern Asia	RAP	Developing	I	2.43512e-05	4.619e-06	0	1.08818e-05	5.27336e-05	9.25857e-05
BVT	Bouvet Island	Americas	Latin America and the Caribbean	South America												Developing
BWA	Botswana	Africa	Sub-Saharan Africa	Southern Africa		LLDC			NFIDC	Upper middle income		Sub-Saharan Africa	Sub-Saharan Africa	Southern Africa	RAF	Developing	I	0	3.56125e-05	0	0.000313836	0.000268747	0.000618196
CAF	Central African Republic	Africa	Sub-Saharan Africa	Middle Africa	LDC	LLDC		LIFDC	NFIDC	Low income		Sub-Saharan Africa	Sub-Saharan Africa	Middle Africa	RAF	Developing	I		0	0			0
CAN	Canada	Americas	Northern America							High income		Northern America and Europe	Northern America	Northern America	No RO; Country covered by the Liason Office for North America	Developed	I+M	0.000244058	0	0.00068952	0.00624444	0.00498956	0.0121676
CCK	Cocos (Keeling) Islands	Oceania	Australia and New Zealand									Australia and New Zealand	Oceania	Australia and New Zealand		Developed
CHA																	M	2.33128e-05	0	5.029e-06	3.26115e-05	5.58226e-05	0.000116776
CHE	Switzerland	Europe	Western Europe							High income		Northern America and Europe	Europe	Western Europe	REU	Developed	I	3.81517e-06	1.2461e-05	0	2.05423e-05	0.000116225	0.000153043
CHL	Chile	Americas	Latin America and the Caribbean	South America						High income		Latin America and the Caribbean	Latin America and the Caribbean	South America	RLC	Developing	M	0.000231938	0	0.000738336	0.00364074	0.00202186	0.00663288
CHN	China	Asia	Eastern Asia							Upper middle income		Eastern Asia and South-eastern Asia	Asia	Eastern Asia	RAP	Developing	I+M	0.0250387	0.0458443	0.0875873	0.0543853	0.392002	0.604857
CIV	Côte d'Ivoire	Africa	Sub-Saharan Africa	Western Africa				LIFDC	NFIDC	Lower middle income		Sub-Saharan Africa	Sub-Saharan Africa	Western Africa	RAF	Developing	I+M	0	0	0.000107271	0.000747784	0.00237229	0.00322735
CMR	Cameroon	Africa	Sub-Saharan Africa	Middle Africa				LIFDC		Lower middle income		Sub-Saharan Africa	Sub-Saharan Africa	Middle Africa	RAF	Developing	I+M	0	0	0.000491961	0.00436421	0.00367577	0.00853195
COD	Democratic Republic of the Congo	Africa	Sub-Saharan Africa	Middle Africa	LDC			LIFDC	NFIDC	Low income		Sub-Saharan Africa	Sub-Saharan Africa	Middle Africa	RAF	Developing	I+M	0	0	2.12357e-06	5.92334e-05	6.16768e-05	0.000123034
COG	Congo	Africa	Sub-Saharan Africa	Middle Africa				LIFDC		Lower middle income		Sub-Saharan Africa	Sub-Saharan Africa	Middle Africa	RAF	Developing	I+M	0	8.20875e-05	7.55385e-05	0.00126553	0.000778357	0.00220152
COK	Cook Islands	Oceania	Polynesia				SIDS					Oceania (excluding Australia and New Zealand)	Oceania	Polynesia	RAP	Developing
COL	Colombia	Americas	Latin America and the Caribbean	South America						Upper middle income		Latin America and the Caribbean	Latin America and the Caribbean	South America	RLC	Developing	I+M	0.000181443	0	0.000556963	0.00281819	0.00272966	0.00628625
COM	Comoros	Africa	Sub-Saharan Africa	Eastern Africa	LDC		SIDS	LIFDC	NFIDC	Lower middle income		Sub-Saharan Africa	Sub-Saharan Africa	Eastern Africa	RAF	Developing	M		0	0			0
CPV	Cabo Verde	Africa	Sub-Saharan Africa	Western Africa			SIDS			Lower middle income		Sub-Saharan Africa	Sub-Saharan Africa	Western Africa	RAF	Developing	M	0	0	3.66567e-06	0.000148227	0.000127846	0.000279739
CRI	Costa Rica	Americas	Latin America and the Caribbean	Central America						Upper middle income		Latin America and the Caribbean	Latin America and the Caribbean	Central America	RLC	Developing	I+M	9.75795e-06	0	0	0.000173178	0.000199508	0.000382443
CUB	Cuba	Americas	Latin America and the Caribbean	Caribbean			SIDS		NFIDC	Upper middle income		Latin America and the Caribbean	Latin America and the Caribbean	Caribbean	RLC	Developing	I+M	0.000348971	0	0.000278088	0.00309993	0.00280968	0.00653666
CUW	Curaçao	Americas	Latin America and the Caribbean	Caribbean			SIDS			High income		Latin America and the Caribbean	Latin America and the Caribbean	Caribbean		Developing
CXR	Christmas Island	Oceania	Australia and New Zealand									Australia and New Zealand	Oceania	Australia and New Zealand		Developed
CYM	Cayman Islands	Americas	Latin America and the Caribbean	Caribbean						High income		Latin America and the Caribbean	Latin America and the Caribbean	Caribbean		Developing
CYP	Cyprus	Asia	Western Asia							High income	EU	Western Asia and Northern Africa	Asia	Western Asia	REU	Developed	I+M	9.61106e-05	0	3.8019e-05	3.67137e-05	0.000206835	0.000377679
CZE	Czechia	Europe	Eastern Europe							High income	EU	Northern America and Europe	Europe	Eastern Europe	REU	Developed	I	1.54373e-05	6.68496e-05	0	5.68809e-05	0.000567937	0.000707105
DEU	Germany	Europe	Western Europe							High income	EU	Northern America and Europe	Europe	Western Europe	REU	Developed	I+M	0.000168043	4.1048e-05	0.000297728	0.000851595	0.00469525	0.00605366
DJI	Djibouti	Africa	Sub-Saharan Africa	Eastern Africa	LDC				NFIDC	Lower middle income		Sub-Saharan Africa	Sub-Saharan Africa	Eastern Africa	RAF	Developing	M	0	0	1.34736e-05	0.00035798	0.000183413	0.000554867
DMA	Dominica	Americas	Latin America and the Caribbean	Caribbean			SIDS		NFIDC	Upper middle income		Latin America and the Caribbean	Latin America and the Caribbean	Caribbean	RLC	Developing
DNK	Denmark	Europe	Northern Europe							High income	EU	Northern America and Europe	Europe	Northern Europe	REU	Developed	I+M	0.000515644	0	5.35e-05	0.000571938	0.000694803	0.00183589
DOM	Dominican Republic	Americas	Latin America and the Caribbean	Caribbean			SIDS		NFIDC	Upper middle income		Latin America and the Caribbean	Latin America and the Caribbean	Caribbean	RLC	Developing	I+M		0	0			0
DZA	Algeria	Africa	Northern Africa							Lower middle income		Western Asia and Northern Africa	Northern Africa	Northern Africa	RNE	Developing	M	0	0	0.000447973	0.00285856	0.00303654	0.00634307
ECU	Ecuador	Americas	Latin America and the Caribbean	South America						Upper middle income		Latin America and the Caribbean	Latin America and the Caribbean	South America	RLC	Developing	I+M	0.00490284	0	0.0026578	0.0452907	0.0169582	0.0698095
EGY	Egypt	Africa	Northern Africa						NFIDC	Lower middle income		Western Asia and Northern Africa	Northern Africa	Northern Africa	RNE	Developing	I+M	0	0	0.0049009	0.0216669	0.0334642	0.0600321
ERI	Eritrea	Africa	Sub-Saharan Africa	Eastern Africa	LDC			LIFDC	NFIDC	Low income		Sub-Saharan Africa	Sub-Saharan Africa	Eastern Africa	RAF	Developing	M		0	0			0
ESH	Western Sahara	Africa	Northern Africa									Western Asia and Northern Africa	Northern Africa	Northern Africa		Developing
ESP	Spain	Europe	Southern Europe							High income	EU	Northern America and Europe	Europe	Southern Europe	REU	Developed	I+M	0.00356996	0	0.000659708	0.0105308	0.0208997	0.0356602
EST	Estonia	Europe	Northern Europe							High income	EU	Northern America and Europe	Europe	Northern Europe	REU	Developed	I+M	0.000188448	1.9058e-06	4.28e-05	0.000265846	0.000438831	0.00093783
ETH	Ethiopia	Africa	Sub-Saharan Africa	Eastern Africa	LDC	LLDC		LIFDC	NFIDC	Low income		Sub-Saharan Africa	Sub-Saharan Africa	Eastern Africa	RAF	Developing	I	0	0.000104225	0	0.000628398	0.000637211	0.00136983
FIN	Finland	Europe	Northern Europe							High income	EU	Northern America and Europe	Europe	Northern Europe	REU	Developed	I+M	0.000531173	7.4766e-06	0.000105662	0.000661446	0.00184922	0.00315498
FJI	Fiji	Oceania	Melanesia				SIDS			Upper middle income		Oceania (excluding Australia and New Zealand)	Oceania	Melanesia	RAP	Developing	I+M	1.73953e-05	0	0	4.62445e-05	0.000837159	0.000900798
FLK	Falkland Islands (Malvinas)	Americas	Latin America and the Caribbean	South America								Latin America and the Caribbean	Latin America and the Caribbean	South America		Developing
FRA	France	Europe	Western Europe							High income	EU	Northern America and Europe	Europe	Western Europe	REU	Developed	I+M	0.000195894	4.42732e-05	0.000389427	0.0133633	0.00676866	0.0207615
FRO	Faroe Islands	Europe	Northern Europe							High income		Northern America and Europe	Europe	Northern Europe		Developed
FSM	Micronesia (Federated States of)	Oceania	Micronesia				SIDS			Lower middle income		Oceania (excluding Australia and New Zealand)	Oceania	Micronesia	RAP	Developing
GAB	Gabon	Africa	Sub-Saharan Africa	Middle Africa					NFIDC	Upper middle income		Sub-Saharan Africa	Sub-Saharan Africa	Middle Africa	RAF	Developing	I+M	0	0	4.91456e-05	0.000473511	0.000356504	0.000879161
GBR	United Kingdom of Great Britain and Northern Ireland	Europe	Northern Europe							High income		Northern America and Europe	Europe	Northern Europe	REU	Developed	I+M	0.000225258	4.35402e-05	0.000448704	0.00650621	0.00467621	0.0118999
GEO	Georgia	Asia	Western Asia							Upper middle income		Western Asia and Northern Africa	Asia	Western Asia	REU	Developing	I+M	0.000156407	0	4.67234e-05	4.8655e-05	0.000280796	0.000532582
GGY	Guernsey	Europe	Northern Europe	Channel Islands						High income		Northern America and Europe	Europe	Northern Europe		Developed
GHA	Ghana	Africa	Sub-Saharan Africa	Western Africa				LIFDC		Lower middle income		Sub-Saharan Africa	Sub-Saharan Africa	Western Africa	RAF	Developing	I+M	0	0	0	0.00567997	0.00433004	0.01001
GIB	Gibraltar	Europe	Southern Europe							High income		Northern America and Europe	Europe	Southern Europe		Developed
GIN	Guinea	Africa	Sub-Saharan Africa	Western Africa	LDC			LIFDC	NFIDC	Low income		Sub-Saharan Africa	Sub-Saharan Africa	Western Africa	RAF	Developing	I+M	0	0	5.17172e-06	0.000613654	0.00117642	0.00179525
GLP	Guadeloupe	Americas	Latin America and the Caribbean	Caribbean								Latin America and the Caribbean	Latin America and the Caribbean	Caribbean		Developing
GMB	Gambia	Africa	Sub-Saharan Africa	Western Africa	LDC			LIFDC	NFIDC	Low income		Sub-Saharan Africa	Sub-Saharan Africa	Western Africa	RAF	Developing	I+M	0	0	1.10823e-06	0.000247981	0.000195815	0.000444904
GNB	Guinea-Bissau	Africa	Sub-Saharan Africa	Western Africa	LDC		SIDS	LIFDC	NFIDC	Low income		Sub-Saharan Africa	Sub-Saharan Africa	Western Africa	RAF	Developing	I+M	0	0	2.16815e-05	0.000634962	0.000356085	0.00101273
GNQ	Equatorial Guinea	Africa	Sub-Saharan Africa	Middle Africa						Upper middle income		Sub-Saharan Africa	Sub-Saharan Africa	Middle Africa	RAF	Developing	I+M	0	1.925e-06	2.82132e-05	0.000299754	0.000226985	0.000556878
GRC	Greece	Europe	Southern Europe							High income	EU	Northern America and Europe	Europe	Southern Europe	REU	Developed	I+M	0.000668012	0	0.000157451	0.000543287	0.0020819	0.00345065
GRD	Grenada	Americas	Latin America and the Caribbean	Caribbean			SIDS		NFIDC	Upper middle income		Latin America and the Caribbean	Latin America and the Caribbean	Caribbean	RLC	Developing
GRL	Greenland	Americas	Northern America							High income		Northern America and Europe	Northern America	Northern America		Developed
GTM	Guatemala	Americas	Latin America and the Caribbean	Central America						Upper middle income		Latin America and the Caribbean	Latin America and the Caribbean	Central America	RLC	Developing	I+M	6.77128e-05	0	0	0.000519088	0.00141358	0.00200038
GUF	French Guiana	Americas	Latin America and the Caribbean	South America								Latin America and the Caribbean	Latin America and the Caribbean	South America		Developing
GUM	Guam	Oceania	Micronesia				SIDS			High income		Oceania (excluding Australia and New Zealand)	Oceania	Micronesia		Developing	M	9.43549e-06	0	0.000168432	2.44407e-05	0.000180901	0.000383209
GUY	Guyana	Americas	Latin America and the Caribbean	South America			SIDS			Upper middle income		Latin America and the Caribbean	Latin America and the Caribbean	South America	RLC	Developing	I+M	2.54766e-05	1.0182e-06	7.03302e-05	0.000353479	0.000262318	0.000712621
HKG	China, Hong Kong SAR	Asia	Eastern Asia							High income		Eastern Asia and South-eastern Asia	Asia	Eastern Asia		Developing	I+M	2.83323e-06	7.45e-07	7.93781e-06	8.63224e-06	6.36489e-05	8.37972e-05
HMD	Heard Island and McDonald Islands	Oceania	Australia and New Zealand									Australia and New Zealand	Oceania	Australia and New Zealand		Developed
HND	Honduras	Americas	Latin America and the Caribbean	Central America					NFIDC	Lower middle income		Latin America and the Caribbean	Latin America and the Caribbean	Central America	RLC	Developing	I+M	0.000594261	0	0	0.00357256	0.00176089	0.00592771
HRV	Croatia	Europe	Southern Europe							High income	EU	Northern America and Europe	Europe	Southern Europe	REU	Developed	I+M	0.000422384	9.6756e-06	0.000206403	0.0028001	0.00195631	0.00539487
HTI	Haiti	Americas	Latin America and the Caribbean	Caribbean	LDC		SIDS	LIFDC	NFIDC	Lower middle income		Latin America and the Caribbean	Latin America and the Caribbean	Caribbean	RLC	Developing	I+M		0	0			0
HUN	Hungary	Europe	Eastern Europe							High income	EU	Northern America and Europe	Europe	Eastern Europe	REU	Developed	I	1.53973e-05	6.87554e-05	0	5.69916e-05	0.000558726	0.00069987
IDN	Indonesia	Asia	South-eastern Asia							Lower middle income		Eastern Asia and South-eastern Asia	Asia	South-eastern Asia	RAP	Developing	I+M	0.00259813	0	0.0204098	0.00455854	0.0278992	0.0554656
IMN	Isle of Man	Europe	Northern Europe							High income		Northern America and Europe	Europe	Northern Europe		Developed
IND	India	Asia	Southern Asia							Lower middle income		Central Asia and Southern Asia	Asia	Southern Asia	RAP	Developing	I+M	0.00334509	0	0.00405139	0.00539869	0.183068	0.195864
IOT	Chagos Archipelago	Africa	Sub-Saharan Africa	Eastern Africa								Sub-Saharan Africa	Sub-Saharan Africa	Eastern Africa		Developing
IRL	Ireland	Europe	Northern Europe							High income	EU	Northern America and Europe	Europe	Northern Europe	REU	Developed	I+M	0.000519942	8.796e-06	0.000122462	0.000730897	0.00163069	0.00301278
IRN	Iran (Islamic Republic of)	Asia	Southern Asia							Lower middle income		Central Asia and Southern Asia	Asia	Southern Asia	RAP	Developing	I+M	0.00580629	4.25395e-05	0.000496451	0.00242588	0.0125758	0.0213469
IRQ	Iraq	Asia	Western Asia							Upper middle income		Western Asia and Northern Africa	Asia	Western Asia	RNE	Developing	I+M		0	0			0
ISL	Iceland	Europe	Northern Europe							High income		Northern America and Europe	Europe	Northern Europe	REU	Developed	I+M	3.41543e-05	5.864e-07	5.671e-05	4.92763e-05	0.00042258	0.000563307
ISR	Israel	Asia	Western Asia							High income		Western Asia and Northern Africa	Asia	Western Asia	REU	Developed	I+M	1.63176e-05	0	5.18259e-05	6.04133e-05	0.000390609	0.000519166
ITA	Italy	Europe	Southern Europe							High income	EU	Northern America and Europe	Europe	Southern Europe	REU	Developed	I+M	0.00421744	0.000150412	0.000812398	0.0151781	0.030628	0.0509863
JAM	Jamaica	Americas	Latin America and the Caribbean	Caribbean			SIDS		NFIDC	Upper middle income		Latin America and the Caribbean	Latin America and the Caribbean	Caribbean	RLC	Developing	I+M	8.07305e-05	0	0.000155425	0.00113953	0.000839089	0.00221477
JEY	Jersey	Europe	Northern Europe	Channel Islands						High income		Northern America and Europe	Europe	Northern Europe		Developed
JOR	Jordan	Asia	Western Asia						NFIDC	Upper middle income		Western Asia and Northern Africa	Asia	Western Asia	RNE	Developing	I+M		0	0			0
JPN	Japan	Asia	Eastern Asia							High income		Eastern Asia and South-eastern Asia	Asia	Eastern Asia	RAP	Developed	I+M	0.00182115	0.000135441	0.00435882	0.00362218	0.0126222	0.0225598
KAZ	Kazakhstan	Asia	Central Asia			LLDC				Upper middle income		Central Asia and Southern Asia	Asia	Central Asia	REU	Developing	I		0	0			0
KEN	Kenya	Africa	Sub-Saharan Africa	Eastern Africa				LIFDC	NFIDC	Lower middle income		Sub-Saharan Africa	Sub-Saharan Africa	Eastern Africa	RAF	Developing	I+M	0	0	0.000227969	0.000432746	0.00440396	0.00506467
KGZ	Kyrgyzstan	Asia	Central Asia			LLDC		LIFDC		Lower middle income		Central Asia and Southern Asia	Asia	Central Asia	REU	Developing	I		0	0			0
KHM	Cambodia	Asia	South-eastern Asia		LDC				NFIDC	Lower middle income		Eastern Asia and South-eastern Asia	Asia	South-eastern Asia	RAP	Developing	I+M	0.000475497	8.0013e-05	0.00386998	0.00583053	0.00910919	0.0193652
KIR	Kiribati	Oceania	Micronesia		LDC		SIDS		NFIDC	Lower middle income		Oceania (excluding Australia and New Zealand)	Oceania	Micronesia	RAP	Developing	M	6.30908e-06	0	0.000255519	1.73188e-05	0.00014313	0.000422277
KNA	Saint Kitts and Nevis	Americas	Latin America and the Caribbean	Caribbean			SIDS		NFIDC	High income		Latin America and the Caribbean	Latin America and the Caribbean	Caribbean	RLC	Developing
KOR	Republic of Korea	Asia	Eastern Asia							High income		Eastern Asia and South-eastern Asia	Asia	Eastern Asia	RAP	Developing	I+M	0.00075373	6.556e-05	0.0011938	0.00343865	0.00408522	0.00953696
KOS	Kosovo (Serbia)	Europe	Southern Europe							Upper middle income		Northern America and Europe	Europe	Southern Europe
KWT	Kuwait	Asia	Western Asia							High income		Western Asia and Northern Africa	Asia	Western Asia	RNE	Developing	M	4.40218e-06	0	9.11429e-07	1.63975e-06	1.33013e-05	2.02546e-05
LAO	Lao People's Democratic Republic	Asia	South-eastern Asia		LDC	LLDC			NFIDC	Lower middle income		Eastern Asia and South-eastern Asia	Asia	South-eastern Asia	RAP	Developing	I	7.68366e-05	4.37315e-05	0	0.000925984	0.000973112	0.00201966
LBN	Lebanon	Asia	Western Asia							Upper middle income		Western Asia and Northern Africa	Asia	Western Asia	RNE	Developing	I+M	2.07179e-06	0	6.1196e-06	4.37383e-05	5.55496e-05	0.000107479
LBR	Liberia	Africa	Sub-Saharan Africa	Western Africa	LDC			LIFDC	NFIDC	Low income		Sub-Saharan Africa	Sub-Saharan Africa	Western Africa	RAF	Developing	I+M	0	0	0.000102761	0.00137823	0.00248932	0.00397031
LBY	Libya	Africa	Northern Africa							Upper middle income		Western Asia and Northern Africa	Northern Africa	Northern Africa	RNE	Developing	M	0	0	0.000153909	0.000945731	0.000522343	0.00162198
LCA	Saint Lucia	Americas	Latin America and the Caribbean	Caribbean			SIDS		NFIDC	Upper middle income		Latin America and the Caribbean	Latin America and the Caribbean	Caribbean	RLC	Developing	M	5.65704e-06	0	7.0767e-06	6.519e-05	4.39999e-05	0.000121924
LIE	Liechtenstein	Europe	Western Europe							High income		Northern America and Europe	Europe	Western Europe		Developed							0
LKA	Sri Lanka	Asia	Southern Asia						NFIDC	Lower middle income		Central Asia and Southern Asia	Asia	Southern Asia	RAP	Developing	I+M	0.00206848	5.86315e-05	0.00286298	0.0496713	0.0291375	0.0837989
LSO	Lesotho	Africa	Sub-Saharan Africa	Southern Africa	LDC	LLDC		LIFDC	NFIDC	Lower middle income		Sub-Saharan Africa	Sub-Saharan Africa	Southern Africa	RAF	Developing	I	0	1.27875e-05	0	0.000128755	8.81754e-05	0.000229718
LTU	Lithuania	Europe	Northern Europe							High income	EU	Northern America and Europe	Europe	Northern Europe	REU	Developed	I+M	1.24656e-05	8.796e-06	2.0544e-05	0.000375038	0.000317663	0.000734506
LUX	Luxembourg	Europe	Western Europe							High income	EU	Northern America and Europe	Europe	Western Europe	REU	Developed	I	6.65653e-08	1.466e-07	0		2.14417e-06	2.35734e-06
LVA	Latvia	Europe	Northern Europe							High income	EU	Northern America and Europe	Europe	Northern Europe	REU	Developed	I+M	9.41862e-06	5.5708e-06	1.605e-05	0.000239669	0.000637129	0.000907838
MAC	China, Macao	Asia	Eastern Asia							High income		Eastern Asia and South-eastern Asia	Asia	Eastern Asia		Developing
MAF	Saint Martin (French Part)	Americas	Latin America and the Caribbean	Caribbean						High income		Latin America and the Caribbean	Latin America and the Caribbean	Caribbean		Developing
MAR	Morocco	Africa	Northern Africa						NFIDC	Lower middle income		Western Asia and Northern Africa	Northern Africa	Northern Africa	RNE	Developing	I+M	0	0	0.000162099	0.00123355	0.000452182	0.00184783
MCO	Monaco	Europe	Western Europe							High income		Northern America and Europe	Europe	Western Europe	REU	Developed
MDA	Republic of Moldova	Europe	Eastern Europe			LLDC				Upper middle income		Northern America and Europe	Europe	Eastern Europe	REU	Developed	I		0	0			0
MDG	Madagascar	Africa	Sub-Saharan Africa	Eastern Africa	LDC			LIFDC	NFIDC	Low income		Sub-Saharan Africa	Sub-Saharan Africa	Eastern Africa	RAF	Developing	I+M	0	0.0002464	0.00102947	0.0120715	0.00738936	0.0207367
MDV	Maldives	Asia	Southern Asia				SIDS		NFIDC	Upper middle income		Central Asia and Southern Asia	Asia	Southern Asia	RAP	Developing	M	8.94736e-05	0	4.95089e-05	0.00488049	0.00336017	0.00837964
MEX	Mexico	Americas	Latin America and the Caribbean	Central America						Upper middle income		Latin America and the Caribbean	Latin America and the Caribbean	Central America	RLC	Developing	I+M	0.000407778	0	0	0.00995265	0.00774415	0.0181046
MHL	Marshall Islands	Oceania	Micronesia				SIDS			Upper middle income		Oceania (excluding Australia and New Zealand)	Oceania	Micronesia	RAP	Developing
MKD	North Macedonia	Europe	Southern Europe			LLDC				Upper middle income		Northern America and Europe	Europe	Southern Europe	REU	Developed	I	2.34612e-06	9.6756e-06	0	1.51631e-05	7.07657e-05	9.79505e-05
MLI	Mali	Africa	Sub-Saharan Africa	Western Africa	LDC	LLDC		LIFDC	NFIDC	Low income		Sub-Saharan Africa	Sub-Saharan Africa	Western Africa	RAF	Developing	I	0	0	0	0.00146111	0.00119481	0.00265593
MLT	Malta	Europe	Southern Europe							High income	EU	Northern America and Europe	Europe	Southern Europe	REU	Developed	M	3.81885e-05	0	6.42e-06	0.000127178	0.000228847	0.000400633
MMR	Myanmar	Asia	South-eastern Asia		LDC				NFIDC	Lower middle income		Eastern Asia and South-eastern Asia	Asia	South-eastern Asia	RAP	Developing	I+M	0.00246139	0.000395148	0.0254315	0.00961705	0.0438495	0.0817546
MNE	Montenegro	Europe	Southern Europe							Upper middle income		Northern America and Europe	Europe	Southern Europe	REU	Developed	I+M	3.83713e-05	0	3.65405e-05	0.00011319	0.000441293	0.000629395
MNG	Mongolia	Asia	Eastern Asia			LLDC			NFIDC	Lower middle income		Eastern Asia and South-eastern Asia	Asia	Eastern Asia	RAP	Developing	I		0	0			0
MNP	Northern Mariana Islands	Oceania	Micronesia				SIDS			High income		Oceania (excluding Australia and New Zealand)	Oceania	Micronesia		Developing
MOZ	Mozambique	Africa	Sub-Saharan Africa	Eastern Africa	LDC			LIFDC	NFIDC	Low income		Sub-Saharan Africa	Sub-Saharan Africa	Eastern Africa	RAF	Developing	I+M	0	0.0010879	0.000553859	0.0263013	0.00625458	0.0341976
MRT	Mauritania	Africa	Sub-Saharan Africa	Western Africa	LDC			LIFDC	NFIDC	Lower middle income		Sub-Saharan Africa	Sub-Saharan Africa	Western Africa	RNE	Developing	I+M	0	0	0.00010548	0.00145226	0.000529796	0.00208753
MSR	Montserrat	Americas	Latin America and the Caribbean	Caribbean			SIDS					Latin America and the Caribbean	Latin America and the Caribbean	Caribbean		Developing
MTQ	Martinique	Americas	Latin America and the Caribbean	Caribbean								Latin America and the Caribbean	Latin America and the Caribbean	Caribbean		Developing
MUS	Mauritius	Africa	Sub-Saharan Africa	Eastern Africa			SIDS		NFIDC	Upper middle income		Sub-Saharan Africa	Sub-Saharan Africa	Eastern Africa	RAF	Developing	M	0	0	5.71738e-05	0.0006986	0.000472661	0.00122843
MWI	Malawi	Africa	Sub-Saharan Africa	Eastern Africa	LDC	LLDC		LIFDC	NFIDC	Low income		Sub-Saharan Africa	Sub-Saharan Africa	Eastern Africa	RAF	Developing	I	0	0.00025025	0	0.00218623	0.000941882	0.00337836
MYS	Malaysia	Asia	South-eastern Asia							Upper middle income		Eastern Asia and South-eastern Asia	Asia	South-eastern Asia	RAP	Developing	I+M	0.000779807	6.90615e-05	0.00155471	0.00939772	0.00994882	0.0217501
MYT	Mayotte	Africa	Sub-Saharan Africa	Eastern Africa								Sub-Saharan Africa	Sub-Saharan Africa	Eastern Africa		Developing
NAM	Namibia	Africa	Sub-Saharan Africa	Southern Africa					NFIDC	Upper middle income		Sub-Saharan Africa	Sub-Saharan Africa	Southern Africa	RAF	Developing	I+M	0	5.5e-05	0.00989783	0.00231062	0.00641118	0.0186746
NCL	New Caledonia	Oceania	Melanesia				SIDS			High income		Oceania (excluding Australia and New Zealand)	Oceania	Melanesia		Developing	M	2.55201e-06	0	3.20595e-05	6.83209e-06	5.50471e-05	9.64907e-05
NER	Niger	Africa	Sub-Saharan Africa	Western Africa	LDC	LLDC		LIFDC	NFIDC	Low income		Sub-Saharan Africa	Sub-Saharan Africa	Western Africa	RAF	Developing	I	0	0	0	0.000303592	0.000267527	0.000571119
NFK	Norfolk Island	Oceania	Australia and New Zealand									Australia and New Zealand	Oceania	Australia and New Zealand		Developed
NGA	Nigeria	Africa	Sub-Saharan Africa	Western Africa						Lower middle income		Sub-Saharan Africa	Sub-Saharan Africa	Western Africa	RAF	Developing	I+M	0	0	0.000657523	0.0203716	0.0153309	0.03636
NIC	Nicaragua	Americas	Latin America and the Caribbean	Central America				LIFDC		Lower middle income		Latin America and the Caribbean	Latin America and the Caribbean	Central America	RLC	Developing	I+M	7.7779e-05	0	0	0.00325801	0.0012951	0.00463089
NIU	Niue	Oceania	Polynesia				SIDS					Oceania (excluding Australia and New Zealand)	Oceania	Polynesia	RAP	Developing
NLD	Netherlands	Europe	Western Europe							High income	EU	Northern America and Europe	Europe	Western Europe	REU	Developed	I+M	0.00136697	1.5393e-05	0.000159055	0.00340331	0.00207266	0.00701738
NOR	Norway	Europe	Northern Europe							High income		Northern America and Europe	Europe	Northern Europe	REU	Developed	I+M	0.000803106	0	0.000203889	0.00113516	0.00281279	0.00495494
NPL	Nepal	Asia	Southern Asia		LDC	LLDC		LIFDC	NFIDC	Lower middle income		Central Asia and Southern Asia	Asia	Southern Asia	RAP	Developing	I	5.13237e-05	0.000103332	0	0.000221258	0.00117619	0.00155211
NRU	Nauru	Oceania	Micronesia				SIDS			High income		Oceania (excluding Australia and New Zealand)	Oceania	Micronesia	RAP	Developing
NZL	New Zealand	Oceania	Australia and New Zealand							High income		Australia and New Zealand	Oceania	Australia and New Zealand	RAP	Developed	I+M	2.00184e-05	0	0.0002359	0.000305755	0.00069595	0.00125762
OMN	Oman	Asia	Western Asia							High income		Western Asia and Northern Africa	Asia	Western Asia	RNE	Developing	M	1.54819e-05	0	6.80968e-05	5.48144e-05	0.000285789	0.000424182
PAK	Pakistan	Asia	Southern Asia						NFIDC	Lower middle income		Central Asia and Southern Asia	Asia	Southern Asia	RAP	Developing	I+M	0.000743707	0.00114477	0.000240234	0.00305075	0.0166266	0.0218061
PAN	Panama	Americas	Latin America and the Caribbean	Central America						Upper middle income		Latin America and the Caribbean	Latin America and the Caribbean	Central America	RLC	Developing	I+M	9.07085e-05	0	0	0.0017152	0.00224106	0.00404697
PCN	Pitcairn	Oceania	Polynesia									Oceania (excluding Australia and New Zealand)	Oceania	Polynesia		Developing
PER	Peru	Americas	Latin America and the Caribbean	South America					NFIDC	Upper middle income		Latin America and the Caribbean	Latin America and the Caribbean	South America	RLC	Developing	I+M	0.000242318	0	0.000754062	0.0067846	0.00805791	0.0158389
PHL	Philippines	Asia	South-eastern Asia							Lower middle income		Eastern Asia and South-eastern Asia	Asia	South-eastern Asia	RAP	Developing	I+M	0.0012936	0.000209494	0.00974088	0.00517571	0.0311557	0.0475754
PLW	Palau	Oceania	Micronesia				SIDS			High income		Oceania (excluding Australia and New Zealand)	Oceania	Micronesia	RAP	Developing
PNG	Papua New Guinea	Oceania	Melanesia				SIDS			Lower middle income		Oceania (excluding Australia and New Zealand)	Oceania	Melanesia	RAP	Developing	I+M	0.000158994	0	0.00339687	0.00233302	0.00638346	0.0122723
POL	Poland	Europe	Eastern Europe							High income	EU	Northern America and Europe	Europe	Eastern Europe	REU	Developed	I+M	9.54428e-05	7.05146e-05	0.000436721	0.000346167	0.00338264	0.00433149
PRI	Puerto Rico	Americas	Latin America and the Caribbean	Caribbean			SIDS			High income		Latin America and the Caribbean	Latin America and the Caribbean	Caribbean		Developing	M	6.38156e-05	0	8.19063e-06	0.00010362	8.59343e-05	0.000261561
PRK	Democratic People's Republic of Korea	Asia	Eastern Asia					LIFDC		Low income		Eastern Asia and South-eastern Asia	Asia	Eastern Asia	RAP	Developing	I+M	0.00123588	0.00173466	0.00926559	0.0032911	0.0151343	0.0306616
PRT	Portugal	Europe	Southern Europe							High income	EU	Northern America and Europe	Europe	Southern Europe	REU	Developed	I+M	0.00110837	6.46506e-05	0.000206992	0.00348598	0.00467561	0.00954161
PRY	Paraguay	Americas	Latin America and the Caribbean	South America		LLDC				Upper middle income		Latin America and the Caribbean	Latin America and the Caribbean	South America	RLC	Developing	I	3.63274e-05	1.51033e-05	0	8.06559e-05	7.8863e-05	0.00021095
PSE	Palestine	Asia	Western Asia							Lower middle income		Western Asia and Northern Africa	Asia	Western Asia		Developing	M		0	0			0
PYF	French Polynesia	Oceania	Polynesia				SIDS			High income		Oceania (excluding Australia and New Zealand)	Oceania	Polynesia		Developing	I+M	1.24297e-05	0	0.000226809	3.25373e-05	0.000237919	0.000509695
QAT	Qatar	Asia	Western Asia							High income		Western Asia and Northern Africa	Asia	Western Asia	RNE	Developing	M		0	0			0
REU	Réunion	Africa	Sub-Saharan Africa	Eastern Africa								Sub-Saharan Africa	Sub-Saharan Africa	Eastern Africa		Developing
ROU	Romania	Europe	Eastern Europe							Upper middle income	EU	Northern America and Europe	Europe	Eastern Europe	REU	Developed	I+M	1.9267e-05	6.91952e-05	1.466e-05	7.12333e-05	0.000711892	0.000886247
RUS	Russian Federation	Europe	Eastern Europe							Upper middle income		Northern America and Europe	Europe	Eastern Europe	REU	Developed	I+M	0.0180829	0	0.0142549	0.0368825	0.0590658	0.128286
RWA	Rwanda	Africa	Sub-Saharan Africa	Eastern Africa	LDC	LLDC		LIFDC	NFIDC	Low income		Sub-Saharan Africa	Sub-Saharan Africa	Eastern Africa	RAF	Developing	I	0	1.815e-05	0	0.000118445	0.000110086	0.000246681
SAU	Saudi Arabia	Asia	Western Asia							High income		Western Asia and Northern Africa	Asia	Western Asia	RNE	Developing	M	1.67512e-05	0	5.65086e-05	0.000340102	0.000450334	0.000863696
SDN	Sudan	Africa	Northern Africa		LDC			LIFDC	NFIDC	Low income		Western Asia and Northern Africa	Northern Africa	Northern Africa	RNE	Developing	I+M	0	7.975e-06	0.00051077	0.00296654	0.00191436	0.00539965
SEN	Senegal	Africa	Sub-Saharan Africa	Western Africa	LDC			LIFDC	NFIDC	Lower middle income		Sub-Saharan Africa	Sub-Saharan Africa	Western Africa	RAF	Developing	I+M	0	0	0	0.00227957	0.00184028	0.00411985
SGP	Singapore	Asia	South-eastern Asia				SIDS			High income		Eastern Asia and South-eastern Asia	Asia	South-eastern Asia	RAP	Developing
SGS	South Georgia and the South Sandwich Islands	Americas	Latin America and the Caribbean	South America								Latin America and the Caribbean	Latin America and the Caribbean	South America		Developing
SHN	Saint Helena	Africa	Sub-Saharan Africa	Western Africa								Sub-Saharan Africa	Sub-Saharan Africa	Western Africa		Developing
SJM	Svalbard and Jan Mayen Islands	Europe	Northern Europe									Northern America and Europe	Europe	Northern Europe		Developed
SLB	Solomon Islands	Oceania	Melanesia		LDC		SIDS	LIFDC	NFIDC	Lower middle income		Oceania (excluding Australia and New Zealand)	Oceania	Melanesia	RAP	Developing	M	3.42164e-05	0	0.000691432	0.000125187	0.000644869	0.0014957
SLE	Sierra Leone	Africa	Sub-Saharan Africa	Western Africa	LDC			LIFDC	NFIDC	Low income		Sub-Saharan Africa	Sub-Saharan Africa	Western Africa	RAF	Developing	I+M	0	0	6.00716e-05	0.000642901	0.00170651	0.00240949
SLV	El Salvador	Americas	Latin America and the Caribbean	Central America					NFIDC	Lower middle income		Latin America and the Caribbean	Latin America and the Caribbean	Central America	RLC	Developing	I+M	0.000355175	0	0	0.00237812	0.00141336	0.00414666
SMR	San Marino	Europe	Southern Europe							High income		Northern America and Europe	Europe	Southern Europe	REU	Developed
SOM	Somalia	Africa	Sub-Saharan Africa	Eastern Africa	LDC			LIFDC	NFIDC	Low income		Sub-Saharan Africa	Sub-Saharan Africa	Eastern Africa	RAF	Developing	I+M		0	0			0
SPM	Saint Pierre and Miquelon	Americas	Northern America									Northern America and Europe	Northern America	Northern America		Developed
SRB	Serbia	Europe	Southern Europe							Upper middle income		Northern America and Europe	Europe	Southern Europe	REU	Developed	I	1.33983e-05	6.2305e-05	0	8.3596e-05	0.000403349	0.000562648
SSD	South Sudan	Africa	Sub-Saharan Africa	Eastern Africa	LDC	LLDC		LIFDC	NFIDC	Low income		Sub-Saharan Africa	Sub-Saharan Africa	Eastern Africa	RAF	Developing	I	0	5.8575e-05	0	0.000298669	0.000202816	0.000560061
STP	Sao Tome and Principe	Africa	Sub-Saharan Africa	Middle Africa	LDC		SIDS	LIFDC	NFIDC	Lower middle income		Sub-Saharan Africa	Sub-Saharan Africa	Middle Africa	RAF	Developing	M	0	0	2.12357e-06	2.90589e-05	3.61171e-05	6.72995e-05
SUR	Suriname	Americas	Latin America and the Caribbean	South America			SIDS			Upper middle income		Latin America and the Caribbean	Latin America and the Caribbean	South America	RLC	Developing	I+M	1.87626e-05	2.01943e-05	7.57469e-05	0.000148277	0.000291947	0.000554928
SVK	Slovakia	Europe	Eastern Europe							High income	EU	Northern America and Europe	Europe	Eastern Europe	REU	Developed	I	7.60096e-06	3.19588e-05	0	2.84716e-05	0.000277457	0.000345489
SVN	Slovenia	Europe	Southern Europe							High income	EU	Northern America and Europe	Europe	Southern Europe	REU	Developed	I+M	1.03989e-05	3.665e-06	1.8939e-05	0.000882474	0.000839864	0.00175534
SWE	Sweden	Europe	Northern Europe							High income	EU	Northern America and Europe	Europe	Northern Europe	REU	Developed	I+M	0.000861182	7.1834e-06	0.000160928	0.00100753	0.00394279	0.00597961
SWZ	Eswatini	Africa	Sub-Saharan Africa	Southern Africa		LLDC			NFIDC	Lower middle income		Sub-Saharan Africa	Sub-Saharan Africa	Southern Africa	RAF	Developing	I		0	0			0
SXM	Sint Maarten (Dutch part)	Americas	Latin America and the Caribbean	Caribbean			SIDS			High income		Latin America and the Caribbean	Latin America and the Caribbean	Caribbean		Developing
SYC	Seychelles	Africa	Sub-Saharan Africa	Eastern Africa			SIDS			High income		Sub-Saharan Africa	Sub-Saharan Africa	Eastern Africa	RAF	Developing
SYR	Syrian Arab Republic	Asia	Western Asia					LIFDC		Low income		Western Asia and Northern Africa	Asia	Western Asia	RNE	Developing	I+M	4.95207e-06	0	1.10674e-05	7.8232e-05	0.000103529	0.00019778
TCA	Turks and Caicos Islands	Americas	Latin America and the Caribbean	Caribbean						High income		Latin America and the Caribbean	Latin America and the Caribbean	Caribbean		Developing
TCD	Chad	Africa	Sub-Saharan Africa	Middle Africa	LDC	LLDC		LIFDC	NFIDC	Low income		Sub-Saharan Africa	Sub-Saharan Africa	Middle Africa	RAF	Developing	I	0	0.0002266	0	0.00150023	0.00111124	0.00283807
TGO	Togo	Africa	Sub-Saharan Africa	Western Africa	LDC			LIFDC	NFIDC	Low income		Sub-Saharan Africa	Sub-Saharan Africa	Western Africa	RAF	Developing	I+M	0	0	0	0.000466628	0.000406988	0.000873616
THA	Thailand	Asia	South-eastern Asia							Upper middle income		Eastern Asia and South-eastern Asia	Asia	South-eastern Asia	RAP	Developing	I+M	0.00349836	2.1754e-05	0.00205529	0.00155815	0.006134	0.0132675
TJK	Tajikistan	Asia	Central Asia			LLDC		LIFDC		Lower middle income		Central Asia and Southern Asia	Asia	Central Asia	REU	Developing	I	0.000228553	6.8169e-05	0	4.7443e-05	0.000364086	0.00070825
TKL	Tokelau	Oceania	Polynesia									Oceania (excluding Australia and New Zealand)	Oceania	Polynesia		Developing
TKM	Turkmenistan	Asia	Central Asia			LLDC				Upper middle income		Central Asia and Southern Asia	Asia	Central Asia	REU	Developing	I		0	0			0
TLS	Timor-Leste	Asia	South-eastern Asia		LDC		SIDS		NFIDC	Lower middle income		Eastern Asia and South-eastern Asia	Asia	South-eastern Asia	RAP	Developing	M		0	0			0
TON	Tonga	Oceania	Polynesia				SIDS			Upper middle income		Oceania (excluding Australia and New Zealand)	Oceania	Polynesia	RAP	Developing	M	4.73103e-06	0	8.56515e-05	1.25613e-05	8.83153e-05	0.000191259
TTO	Trinidad and Tobago	Americas	Latin America and the Caribbean	Caribbean			SIDS		NFIDC	High income		Latin America and the Caribbean	Latin America and the Caribbean	Caribbean	RLC	Developing	M	7.29402e-05	0	1.56605e-05	0.000168097	0.000390277	0.000646974
TUN	Tunisia	Africa	Northern Africa						NFIDC	Lower middle income		Western Asia and Northern Africa	Northern Africa	Northern Africa	RNE	Developing	I+M	0	2.8875e-06	0.000215998	0.00137857	0	0.00159745
TUR	Turkey	Asia	Western Asia							Upper middle income		Western Asia and Northern Africa	Asia	Western Asia	REU	Developing	I+M	0.00522312	0	0.00145843	0.0011669	0.0073697	0.0152182
TUV	Tuvalu	Oceania	Polynesia		LDC		SIDS		NFIDC	Upper middle income		Oceania (excluding Australia and New Zealand)	Oceania	Polynesia	RAP	Developing
TWN	Taiwan, Province of China	Asia	Eastern Asia							High income		Eastern Asia and South-eastern Asia	Asia	Eastern Asia		Developing	I+M	0.000485838	0	0.00323069	0.000966309	0.00675797	0.0114408
TZA	United Republic of Tanzania	Africa	Sub-Saharan Africa	Eastern Africa	LDC			LIFDC	NFIDC	Lower middle income		Sub-Saharan Africa	Sub-Saharan Africa	Eastern Africa	RAF	Developing	I+M	0	0	7.9398e-06	0.000252382	0.000249177	0.000509498
UGA	Uganda	Africa	Sub-Saharan Africa	Eastern Africa	LDC	LLDC		LIFDC	NFIDC	Low income		Sub-Saharan Africa	Sub-Saharan Africa	Eastern Africa	RAF	Developing	I		0	0			0
UKR	Ukraine	Europe	Eastern Europe							Lower middle income		Northern America and Europe	Europe	Eastern Europe	REU	Developed	I+M	0.00284927	6.99282e-05	0.0010391	0.00590886	0.00619565	0.0160628
UMI	United States Minor Outlying Islands	Oceania	Micronesia									Oceania (excluding Australia and New Zealand)	Oceania	Micronesia		Developing							0
URY	Uruguay	Americas	Latin America and the Caribbean	South America						High income		Latin America and the Caribbean	Latin America and the Caribbean	South America	RLC	Developing	I+M	0.000359114	0	4.67467e-05	0.00128513	0.00076719	0.00245818
USA	United States of America	Americas	Northern America							High income		Northern America and Europe	Northern America	Northern America	No RO; Country covered by the Liason Office for North America	Developed	I+M	0.000715135	0	0.00166741	0.00286342	0.0151594	0.0204053
UZB	Uzbekistan	Asia	Central Asia			LLDC		LIFDC		Lower middle income		Central Asia and Southern Asia	Asia	Central Asia	REU	Developing	I		0	0			0
VAT	Holy See	Europe	Southern Europe									Northern America and Europe	Europe	Southern Europe	Not a member country of FAO	Developed
VCT	Saint Vincent and the Grenadines	Americas	Latin America and the Caribbean	Caribbean			SIDS		NFIDC	Upper middle income		Latin America and the Caribbean	Latin America and the Caribbean	Caribbean	RLC	Developing	M	3.64703e-06	0	3.73493e-06	3.74742e-05	2.65462e-05	7.14023e-05
VEN	Venezuela (Bolivarian Republic of)	Americas	Latin America and the Caribbean	South America					NFIDC	(*) Upper middle income		Latin America and the Caribbean	Latin America and the Caribbean	South America	RLC	Developing	I+M	0.00110172	4.0728e-05	0.000360213	0.00229406	0.00762291	0.0114196
VGB	British Virgin Islands	Americas	Latin America and the Caribbean	Caribbean			SIDS			High income		Latin America and the Caribbean	Latin America and the Caribbean	Caribbean		Developing
VIR	United States Virgin Islands	Americas	Latin America and the Caribbean	Caribbean			SIDS			High income		Latin America and the Caribbean	Latin America and the Caribbean	Caribbean		Developing	M	5.84368e-06	0	1.24498e-06	3.42395e-05	3.07528e-05	7.2081e-05
VNM	Viet Nam	Asia	South-eastern Asia							Lower middle income		Eastern Asia and South-eastern Asia	Asia	South-eastern Asia	RAP	Developing	I+M	0.00810403	0.00029204	0.0210337	0.129726	0.0394446	0.1986
VUT	Vanuatu	Oceania	Melanesia				SIDS		NFIDC	Lower middle income		Oceania (excluding Australia and New Zealand)	Oceania	Melanesia	RAP	Developing	M	1.24944e-05	0	0.000255041	6.73537e-05	0.000283895	0.000618784
WLF	Wallis and Futuna Islands	Oceania	Polynesia									Oceania (excluding Australia and New Zealand)	Oceania	Polynesia		Developing
WSM	Samoa	Oceania	Polynesia				SIDS		NFIDC	Lower middle income		Oceania (excluding Australia and New Zealand)	Oceania	Polynesia	RAP	Developing	I+M	9.09813e-06	0	0.00018518	2.41038e-05	0.000164352	0.000382734
XSQ	Sark	Europe	Northern Europe	Channel Islands						High income		Northern America and Europe	Europe	Northern Europe
YEM	Yemen	Asia	Western Asia		LDC			LIFDC	NFIDC	Low income		Western Asia and Northern Africa	Asia	Western Asia	RNE	Developing	M	1.84683e-05	0	7.77319e-05	0.000109787	0.000349492	0.000555479
ZAF	South Africa	Africa	Sub-Saharan Africa	Southern Africa						Upper middle income		Sub-Saharan Africa	Sub-Saharan Africa	Southern Africa	RAF	Developing	I+M	0	0	0.00315224	0.00121456	0.00392039	0.00828719
ZMB	Zambia	Africa	Sub-Saharan Africa	Eastern Africa	LDC	LLDC			NFIDC	Lower middle income		Sub-Saharan Africa	Sub-Saharan Africa	Eastern Africa	RAF	Developing	I	0	9.075e-05	0	0.000466857	0.000331493	0.0008891
ZWE	Zimbabwe	Africa	Sub-Saharan Africa	Eastern Africa		LLDC		LIFDC		Lower middle income		Sub-Saharan Africa	Sub-Saharan Africa	Eastern Africa	RAF	Developing	I	0	3.795e-05	0	0.000214974	0.000195909	0.000448832

## Sheet: Subsistence workers
Geo variables																		Subsistence workers (million)
iso3code	Country_name	Region	Sub_Region	Intermediate_Region	Least_DevelopedCountries	Land_Locked_Developing_Countries	Small_Island_Developing_States	Low_Income_Food_DeficitCountrie	Net_Food_Importing_DevelopingCo	Income_Level	European_Union	SDG_Region_name	SDG_Region_name_level_1	SDG_Region_name_level_2	FAO_Member_country	development_status	fishery_type	Inland	Marine	Total
ABW	Aruba	Americas	Latin America and the Caribbean	Caribbean			SIDS			High income		Latin America and the Caribbean	Latin America and the Caribbean	Caribbean		Developing
AFG	Afghanistan	Asia	Southern Asia		LDC	LLDC		LIFDC	NFIDC	Low income		Central Asia and Southern Asia	Asia	Southern Asia	RAP	Developing	I	0.595872	0	0.595872
AGO	Angola	Africa	Sub-Saharan Africa	Middle Africa	LDC				NFIDC	Lower middle income		Sub-Saharan Africa	Sub-Saharan Africa	Middle Africa	RAF	Developing	I+M	0.03771	0.102257	0.139967
AIA	Anguilla	Americas	Latin America and the Caribbean	Caribbean			SIDS					Latin America and the Caribbean	Latin America and the Caribbean	Caribbean		Developing
ALA	Åland Islands	Europe	Northern Europe									Northern America and Europe	Europe	Northern Europe		Developed
ALB	Albania	Europe	Southern Europe							Upper middle income		Northern America and Europe	Europe	Southern Europe	REU	Developed	I+M
AND	Andorra	Europe	Southern Europe							High income		Northern America and Europe	Europe	Southern Europe	REU	Developed
ARE	United Arab Emirates	Asia	Western Asia							High income		Western Asia and Northern Africa	Asia	Western Asia	RNE	Developing	M	0	0.008269	0.008269
ARG	Argentina	Americas	Latin America and the Caribbean	South America						Upper middle income		Latin America and the Caribbean	Latin America and the Caribbean	South America	RLC	Developing	I+M	0.000926	0.002842	0.003768
ARM	Armenia	Asia	Western Asia			LLDC				Upper middle income		Western Asia and Northern Africa	Asia	Western Asia	REU	Developing	I
ASM	American Samoa	Oceania	Polynesia				SIDS			Upper middle income		Oceania (excluding Australia and New Zealand)	Oceania	Polynesia		Developing
ATA	Antarctica
ATF	French Southern Territories	Africa	Sub-Saharan Africa	Eastern Africa								Sub-Saharan Africa	Sub-Saharan Africa	Eastern Africa		Developing
ATG	Antigua and Barbuda	Americas	Latin America and the Caribbean	Caribbean			SIDS		NFIDC	High income		Latin America and the Caribbean	Latin America and the Caribbean	Caribbean	RLC	Developing
AUS	Australia	Oceania	Australia and New Zealand							High income		Australia and New Zealand	Oceania	Australia and New Zealand	RAP	Developed	I+M	0.61854	0.113482	0.732022
AUT	Austria	Europe	Western Europe							High income	EU	Northern America and Europe	Europe	Western Europe	REU	Developed	I
AZE	Azerbaijan	Asia	Western Asia			LLDC				Upper middle income		Western Asia and Northern Africa	Asia	Western Asia	REU	Developing	I
BDI	Burundi	Africa	Sub-Saharan Africa	Eastern Africa	LDC	LLDC		LIFDC	NFIDC	Low income		Sub-Saharan Africa	Sub-Saharan Africa	Eastern Africa	RAF	Developing	I	0.04786	0	0.04786
BEL	Belgium	Europe	Western Europe							High income	EU	Northern America and Europe	Europe	Western Europe	REU	Developed	I+M
BEN	Benin	Africa	Sub-Saharan Africa	Western Africa	LDC			LIFDC	NFIDC	Lower middle income		Sub-Saharan Africa	Sub-Saharan Africa	Western Africa	RAF	Developing	I+M	0.048445	0.016051	0.064496
BES	Bonaire, Sint Eustatius and Saba	Americas	Latin America and the Caribbean	Caribbean			SIDS					Latin America and the Caribbean	Latin America and the Caribbean	Caribbean		Developing
BFA	Burkina Faso	Africa	Sub-Saharan Africa	Western Africa	LDC	LLDC		LIFDC	NFIDC	Low income		Sub-Saharan Africa	Sub-Saharan Africa	Western Africa	RAF	Developing	I	0.047195	0	0.047195
BGD	Bangladesh	Asia	Southern Asia		LDC			LIFDC	NFIDC	Lower middle income		Central Asia and Southern Asia	Asia	Southern Asia	RAP	Developing	I+M	8.82688	0.877778	9.70466
BGR	Bulgaria	Europe	Eastern Europe							Upper middle income	EU	Northern America and Europe	Europe	Eastern Europe	REU	Developed	I+M
BHR	Bahrain	Asia	Western Asia							High income		Western Asia and Northern Africa	Asia	Western Asia	RNE	Developing	M	0	0.005639	0.005639
BHS	Bahamas	Americas	Latin America and the Caribbean	Caribbean			SIDS			High income		Latin America and the Caribbean	Latin America and the Caribbean	Caribbean	RLC	Developing	M	0	0.00042	0.00042
BIH	Bosnia and Herzegovina	Europe	Southern Europe							Upper middle income		Northern America and Europe	Europe	Southern Europe	REU	Developed	I+M
BLM	Saint Barthélemy	Americas	Latin America and the Caribbean	Caribbean								Latin America and the Caribbean	Latin America and the Caribbean	Caribbean		Developing
BLR	Belarus	Europe	Eastern Europe							Upper middle income		Northern America and Europe	Europe	Eastern Europe	REU	Developed	I
BLZ	Belize	Americas	Latin America and the Caribbean	Central America			SIDS			Lower middle income		Latin America and the Caribbean	Latin America and the Caribbean	Central America	RLC	Developing	M	0	0.001411	0.001411
BMU	Bermuda	Americas	Northern America							High income		Northern America and Europe	Northern America	Northern America		Developed
BOL	Bolivia (Plurinational State of)	Americas	Latin America and the Caribbean	South America		LLDC				Lower middle income		Latin America and the Caribbean	Latin America and the Caribbean	South America	RLC	Developing	I	0.004947	0	0.004947
BRA	Brazil	Americas	Latin America and the Caribbean	South America						Upper middle income		Latin America and the Caribbean	Latin America and the Caribbean	South America	RLC	Developing	I+M	0.039643	0.140552	0.180195
BRB	Barbados	Americas	Latin America and the Caribbean	Caribbean			SIDS		NFIDC	High income		Latin America and the Caribbean	Latin America and the Caribbean	Caribbean	RLC	Developing	M	0	0.000221	0.000221
BRN	Brunei Darussalam	Asia	South-eastern Asia							High income		Eastern Asia and South-eastern Asia	Asia	South-eastern Asia	RAP	Developing	M	0	0.001107	0.001107
BTN	Bhutan	Asia	Southern Asia		LDC	LLDC			NFIDC	Lower middle income		Central Asia and Southern Asia	Asia	Southern Asia	RAP	Developing	I	0.054102	0	0.054102
BVT	Bouvet Island	Americas	Latin America and the Caribbean	South America												Developing
BWA	Botswana	Africa	Sub-Saharan Africa	Southern Africa		LLDC			NFIDC	Upper middle income		Sub-Saharan Africa	Sub-Saharan Africa	Southern Africa	RAF	Developing	I	0.006286	0	0.006286
CAF	Central African Republic	Africa	Sub-Saharan Africa	Middle Africa	LDC	LLDC		LIFDC	NFIDC	Low income		Sub-Saharan Africa	Sub-Saharan Africa	Middle Africa	RAF	Developing	I	0.158724	0	0.158724
CAN	Canada	Americas	Northern America							High income		Northern America and Europe	Northern America	Northern America	No RO; Country covered by the Liason Office for North America	Developed	I+M	0.00069	0.010982	0.011672
CCK	Cocos (Keeling) Islands	Oceania	Australia and New Zealand									Australia and New Zealand	Oceania	Australia and New Zealand		Developed
CHA	Channel Islands	Europe								High income							M
CHE	Switzerland	Europe	Western Europe							High income		Northern America and Europe	Europe	Western Europe	REU	Developed	I
CHL	Chile	Americas	Latin America and the Caribbean	South America						High income		Latin America and the Caribbean	Latin America and the Caribbean	South America	RLC	Developing	M	0	0.020784	0.020784
CHN	China	Asia	Eastern Asia							Upper middle income		Eastern Asia and South-eastern Asia	Asia	Eastern Asia	RAP	Developing	I+M	10.3066	7.14722	17.4538
CIV	Côte d'Ivoire	Africa	Sub-Saharan Africa	Western Africa				LIFDC	NFIDC	Lower middle income		Sub-Saharan Africa	Sub-Saharan Africa	Western Africa	RAF	Developing	I+M	0.039135	0.058375	0.09751
CMR	Cameroon	Africa	Sub-Saharan Africa	Middle Africa				LIFDC		Lower middle income		Sub-Saharan Africa	Sub-Saharan Africa	Middle Africa	RAF	Developing	I+M	0.130818	0.030278	0.161096
COD	Democratic Republic of the Congo	Africa	Sub-Saharan Africa	Middle Africa	LDC			LIFDC	NFIDC	Low income		Sub-Saharan Africa	Sub-Saharan Africa	Middle Africa	RAF	Developing	I+M	0.367821	0.012458	0.380279
COG	Congo	Africa	Sub-Saharan Africa	Middle Africa				LIFDC		Lower middle income		Sub-Saharan Africa	Sub-Saharan Africa	Middle Africa	RAF	Developing	I+M	0.060809	0.013148	0.073957
COK	Cook Islands	Oceania	Polynesia				SIDS					Oceania (excluding Australia and New Zealand)	Oceania	Polynesia	RAP	Developing
COL	Colombia	Americas	Latin America and the Caribbean	South America						Upper middle income		Latin America and the Caribbean	Latin America and the Caribbean	South America	RLC	Developing	I+M	0.065991	0.010743	0.076734
COM	Comoros	Africa	Sub-Saharan Africa	Eastern Africa	LDC		SIDS	LIFDC	NFIDC	Lower middle income		Sub-Saharan Africa	Sub-Saharan Africa	Eastern Africa	RAF	Developing	M	0	0.005348	0.005348
CPV	Cabo Verde	Africa	Sub-Saharan Africa	Western Africa			SIDS			Lower middle income		Sub-Saharan Africa	Sub-Saharan Africa	Western Africa	RAF	Developing	M	0	0.001519	0.001519
CRI	Costa Rica	Americas	Latin America and the Caribbean	Central America						Upper middle income		Latin America and the Caribbean	Latin America and the Caribbean	Central America	RLC	Developing	I+M	0.0004	0.006583	0.006983
CUB	Cuba	Americas	Latin America and the Caribbean	Caribbean			SIDS		NFIDC	Upper middle income		Latin America and the Caribbean	Latin America and the Caribbean	Caribbean	RLC	Developing	I+M
CUW	Curaçao	Americas	Latin America and the Caribbean	Caribbean			SIDS			High income		Latin America and the Caribbean	Latin America and the Caribbean	Caribbean		Developing
CXR	Christmas Island	Oceania	Australia and New Zealand									Australia and New Zealand	Oceania	Australia and New Zealand		Developed
CYM	Cayman Islands	Americas	Latin America and the Caribbean	Caribbean						High income		Latin America and the Caribbean	Latin America and the Caribbean	Caribbean		Developing
CYP	Cyprus	Asia	Western Asia							High income	EU	Western Asia and Northern Africa	Asia	Western Asia	REU	Developed	I+M
CZE	Czechia	Europe	Eastern Europe							High income	EU	Northern America and Europe	Europe	Eastern Europe	REU	Developed	I
DEU	Germany	Europe	Western Europe							High income	EU	Northern America and Europe	Europe	Western Europe	REU	Developed	I+M
DJI	Djibouti	Africa	Sub-Saharan Africa	Eastern Africa	LDC				NFIDC	Lower middle income		Sub-Saharan Africa	Sub-Saharan Africa	Eastern Africa	RAF	Developing	M	0	0.004507	0.004507
DMA	Dominica	Americas	Latin America and the Caribbean	Caribbean			SIDS		NFIDC	Upper middle income		Latin America and the Caribbean	Latin America and the Caribbean	Caribbean	RLC	Developing
DNK	Denmark	Europe	Northern Europe							High income	EU	Northern America and Europe	Europe	Northern Europe	REU	Developed	I+M
DOM	Dominican Republic	Americas	Latin America and the Caribbean	Caribbean			SIDS		NFIDC	Upper middle income		Latin America and the Caribbean	Latin America and the Caribbean	Caribbean	RLC	Developing	I+M	0.000762	0.001947	0.002709
DZA	Algeria	Africa	Northern Africa							Lower middle income		Western Asia and Northern Africa	Northern Africa	Northern Africa	RNE	Developing	M	0	0.047107	0.047107
ECU	Ecuador	Americas	Latin America and the Caribbean	South America						Upper middle income		Latin America and the Caribbean	Latin America and the Caribbean	South America	RLC	Developing	I+M	0.037532	0.014967	0.052499
EGY	Egypt	Africa	Northern Africa						NFIDC	Lower middle income		Western Asia and Northern Africa	Northern Africa	Northern Africa	RNE	Developing	I+M	0.015009	0.015474	0.030483
ERI	Eritrea	Africa	Sub-Saharan Africa	Eastern Africa	LDC			LIFDC	NFIDC	Low income		Sub-Saharan Africa	Sub-Saharan Africa	Eastern Africa	RAF	Developing	M	0	0.011199	0.011199
ESH	Western Sahara	Africa	Northern Africa									Western Asia and Northern Africa	Northern Africa	Northern Africa		Developing
ESP	Spain	Europe	Southern Europe							High income	EU	Northern America and Europe	Europe	Southern Europe	REU	Developed	I+M
EST	Estonia	Europe	Northern Europe							High income	EU	Northern America and Europe	Europe	Northern Europe	REU	Developed	I+M
ETH	Ethiopia	Africa	Sub-Saharan Africa	Eastern Africa	LDC	LLDC		LIFDC	NFIDC	Low income		Sub-Saharan Africa	Sub-Saharan Africa	Eastern Africa	RAF	Developing	I	0.240075	0	0.240075
FIN	Finland	Europe	Northern Europe							High income	EU	Northern America and Europe	Europe	Northern Europe	REU	Developed	I+M
FJI	Fiji	Oceania	Melanesia				SIDS			Upper middle income		Oceania (excluding Australia and New Zealand)	Oceania	Melanesia	RAP	Developing	I+M	0	0.008571	0.008571
FLK	Falkland Islands (Malvinas)	Americas	Latin America and the Caribbean	South America								Latin America and the Caribbean	Latin America and the Caribbean	South America		Developing
FRA	France	Europe	Western Europe							High income	EU	Northern America and Europe	Europe	Western Europe	REU	Developed	I+M
FRO	Faroe Islands	Europe	Northern Europe							High income		Northern America and Europe	Europe	Northern Europe		Developed
FSM	Micronesia (Federated States of)	Oceania	Micronesia				SIDS			Lower middle income		Oceania (excluding Australia and New Zealand)	Oceania	Micronesia	RAP	Developing
GAB	Gabon	Africa	Sub-Saharan Africa	Middle Africa					NFIDC	Upper middle income		Sub-Saharan Africa	Sub-Saharan Africa	Middle Africa	RAF	Developing	I+M	0.006344	0.005424	0.011768
GBR	United Kingdom of Great Britain and Northern Ireland	Europe	Northern Europe							High income		Northern America and Europe	Europe	Northern Europe	REU	Developed	I+M
GEO	Georgia	Asia	Western Asia							Upper middle income		Western Asia and Northern Africa	Asia	Western Asia	REU	Developing	I+M
GGY	Guernsey	Europe	Northern Europe	Channel Islands						High income		Northern America and Europe	Europe	Northern Europe		Developed
GHA	Ghana	Africa	Sub-Saharan Africa	Western Africa				LIFDC		Lower middle income		Sub-Saharan Africa	Sub-Saharan Africa	Western Africa	RAF	Developing	I+M	0.045487	0.016899	0.062386
GIB	Gibraltar	Europe	Southern Europe							High income		Northern America and Europe	Europe	Southern Europe		Developed
GIN	Guinea	Africa	Sub-Saharan Africa	Western Africa	LDC			LIFDC	NFIDC	Low income		Sub-Saharan Africa	Sub-Saharan Africa	Western Africa	RAF	Developing	I+M	0.020494	0.054624	0.075118
GLP	Guadeloupe	Americas	Latin America and the Caribbean	Caribbean								Latin America and the Caribbean	Latin America and the Caribbean	Caribbean		Developing
GMB	Gambia	Africa	Sub-Saharan Africa	Western Africa	LDC			LIFDC	NFIDC	Low income		Sub-Saharan Africa	Sub-Saharan Africa	Western Africa	RAF	Developing	I+M	0.00631	0.004853	0.011163
GNB	Guinea-Bissau	Africa	Sub-Saharan Africa	Western Africa	LDC		SIDS	LIFDC	NFIDC	Low income		Sub-Saharan Africa	Sub-Saharan Africa	Western Africa	RAF	Developing	I+M	0.003158	0.006689	0.009847
GNQ	Equatorial Guinea	Africa	Sub-Saharan Africa	Middle Africa						Upper middle income		Sub-Saharan Africa	Sub-Saharan Africa	Middle Africa	RAF	Developing	I+M	0.002869	0.006103	0.008972
GRC	Greece	Europe	Southern Europe							High income	EU	Northern America and Europe	Europe	Southern Europe	REU	Developed	I+M
GRD	Grenada	Americas	Latin America and the Caribbean	Caribbean			SIDS		NFIDC	Upper middle income		Latin America and the Caribbean	Latin America and the Caribbean	Caribbean	RLC	Developing
GRL	Greenland	Americas	Northern America							High income		Northern America and Europe	Northern America	Northern America		Developed
GTM	Guatemala	Americas	Latin America and the Caribbean	Central America						Upper middle income		Latin America and the Caribbean	Latin America and the Caribbean	Central America	RLC	Developing	I+M	0.002104	0.009882	0.011986
GUF	French Guiana	Americas	Latin America and the Caribbean	South America								Latin America and the Caribbean	Latin America and the Caribbean	South America		Developing
GUM	Guam	Oceania	Micronesia				SIDS			High income		Oceania (excluding Australia and New Zealand)	Oceania	Micronesia		Developing	M	0	0.004844	0.004844
GUY	Guyana	Americas	Latin America and the Caribbean	South America			SIDS			Upper middle income		Latin America and the Caribbean	Latin America and the Caribbean	South America	RLC	Developing	I+M	0.000479	0.001165	0.001644
HKG	China, Hong Kong SAR	Asia	Eastern Asia							High income		Eastern Asia and South-eastern Asia	Asia	Eastern Asia		Developing	I+M	3.9e-05	0.002792	0.002831
HMD	Heard Island and McDonald Islands	Oceania	Australia and New Zealand									Australia and New Zealand	Oceania	Australia and New Zealand		Developed
HND	Honduras	Americas	Latin America and the Caribbean	Central America					NFIDC	Lower middle income		Latin America and the Caribbean	Latin America and the Caribbean	Central America	RLC	Developing	I+M	0.00299	0.018687	0.021677
HRV	Croatia	Europe	Southern Europe							High income	EU	Northern America and Europe	Europe	Southern Europe	REU	Developed	I+M
HTI	Haiti	Americas	Latin America and the Caribbean	Caribbean	LDC		SIDS	LIFDC	NFIDC	Lower middle income		Latin America and the Caribbean	Latin America and the Caribbean	Caribbean	RLC	Developing	I+M	0.002225	0.025487	0.027712
HUN	Hungary	Europe	Eastern Europe							High income	EU	Northern America and Europe	Europe	Eastern Europe	REU	Developed	I
IDN	Indonesia	Asia	South-eastern Asia							Lower middle income		Eastern Asia and South-eastern Asia	Asia	South-eastern Asia	RAP	Developing	I+M	0.194257	1.21178	1.40604
IMN	Isle of Man	Europe	Northern Europe							High income		Northern America and Europe	Europe	Northern Europe		Developed
IND	India	Asia	Southern Asia							Lower middle income		Central Asia and Southern Asia	Asia	Southern Asia	RAP	Developing	I+M	3.39038	0.151494	3.54188
IOT	Chagos Archipelago	Africa	Sub-Saharan Africa	Eastern Africa								Sub-Saharan Africa	Sub-Saharan Africa	Eastern Africa		Developing
IRL	Ireland	Europe	Northern Europe							High income	EU	Northern America and Europe	Europe	Northern Europe	REU	Developed	I+M
IRN	Iran (Islamic Republic of)	Asia	Southern Asia							Lower middle income		Central Asia and Southern Asia	Asia	Southern Asia	RAP	Developing	I+M	0.040219	0.429902	0.470121
IRQ	Iraq	Asia	Western Asia							Upper middle income		Western Asia and Northern Africa	Asia	Western Asia	RNE	Developing	I+M	0.008369	0.00082	0.009189
ISL	Iceland	Europe	Northern Europe							High income		Northern America and Europe	Europe	Northern Europe	REU	Developed	I+M
ISR	Israel	Asia	Western Asia							High income		Western Asia and Northern Africa	Asia	Western Asia	REU	Developed	I+M
ITA	Italy	Europe	Southern Europe							High income	EU	Northern America and Europe	Europe	Southern Europe	REU	Developed	I+M
JAM	Jamaica	Americas	Latin America and the Caribbean	Caribbean			SIDS		NFIDC	Upper middle income		Latin America and the Caribbean	Latin America and the Caribbean	Caribbean	RLC	Developing	I+M	0.000453	0.006261	0.006714
JEY	Jersey	Europe	Northern Europe	Channel Islands						High income		Northern America and Europe	Europe	Northern Europe		Developed
JOR	Jordan	Asia	Western Asia						NFIDC	Upper middle income		Western Asia and Northern Africa	Asia	Western Asia	RNE	Developing	I+M	0.002766	0.000301	0.003067
JPN	Japan	Asia	Eastern Asia							High income		Eastern Asia and South-eastern Asia	Asia	Eastern Asia	RAP	Developed	I+M	0.012013	0.175096	0.187109
KAZ	Kazakhstan	Asia	Central Asia			LLDC				Upper middle income		Central Asia and Southern Asia	Asia	Central Asia	REU	Developing	I
KEN	Kenya	Africa	Sub-Saharan Africa	Eastern Africa				LIFDC	NFIDC	Lower middle income		Sub-Saharan Africa	Sub-Saharan Africa	Eastern Africa	RAF	Developing	I+M	0.062907	0.01848	0.081387
KGZ	Kyrgyzstan	Asia	Central Asia			LLDC		LIFDC		Lower middle income		Central Asia and Southern Asia	Asia	Central Asia	REU	Developing	I
KHM	Cambodia	Asia	South-eastern Asia		LDC				NFIDC	Lower middle income		Eastern Asia and South-eastern Asia	Asia	South-eastern Asia	RAP	Developing	I+M	0.760381	0.201744	0.962125
KIR	Kiribati	Oceania	Micronesia		LDC		SIDS		NFIDC	Lower middle income		Oceania (excluding Australia and New Zealand)	Oceania	Micronesia	RAP	Developing	M	0	0.067337	0.067337
KNA	Saint Kitts and Nevis	Americas	Latin America and the Caribbean	Caribbean			SIDS		NFIDC	High income		Latin America and the Caribbean	Latin America and the Caribbean	Caribbean	RLC	Developing
KOR	Republic of Korea	Asia	Eastern Asia							High income		Eastern Asia and South-eastern Asia	Asia	Eastern Asia	RAP	Developing	I+M	0.025312	0.200297	0.225609
KOS	Kosovo (Serbia)	Europe	Southern Europe							Upper middle income		Northern America and Europe	Europe	Southern Europe
KWT	Kuwait	Asia	Western Asia							High income		Western Asia and Northern Africa	Asia	Western Asia	RNE	Developing	M	0	0.001764	0.001764
LAO	Lao People's Democratic Republic	Asia	South-eastern Asia		LDC	LLDC			NFIDC	Lower middle income		Eastern Asia and South-eastern Asia	Asia	South-eastern Asia	RAP	Developing	I	1.06121	0	1.06121
LBN	Lebanon	Asia	Western Asia							Upper middle income		Western Asia and Northern Africa	Asia	Western Asia	RNE	Developing	I+M	0.000479	0.003175	0.003654
LBR	Liberia	Africa	Sub-Saharan Africa	Western Africa	LDC			LIFDC	NFIDC	Low income		Sub-Saharan Africa	Sub-Saharan Africa	Western Africa	RAF	Developing	I+M	0.022039	0.00779	0.029829
LBY	Libya	Africa	Northern Africa							Upper middle income		Western Asia and Northern Africa	Northern Africa	Northern Africa	RNE	Developing	M	0	0.01865	0.01865
LCA	Saint Lucia	Americas	Latin America and the Caribbean	Caribbean			SIDS		NFIDC	Upper middle income		Latin America and the Caribbean	Latin America and the Caribbean	Caribbean	RLC	Developing	M	0	0.000766	0.000766
LIE	Liechtenstein	Europe	Western Europe							High income		Northern America and Europe	Europe	Western Europe		Developed
LKA	Sri Lanka	Asia	Southern Asia						NFIDC	Lower middle income		Central Asia and Southern Asia	Asia	Southern Asia	RAP	Developing	I+M	0.028666	0.318658	0.347324
LSO	Lesotho	Africa	Sub-Saharan Africa	Southern Africa	LDC	LLDC		LIFDC	NFIDC	Lower middle income		Sub-Saharan Africa	Sub-Saharan Africa	Southern Africa	RAF	Developing	I	0.002596	0	0.002596
LTU	Lithuania	Europe	Northern Europe							High income	EU	Northern America and Europe	Europe	Northern Europe	REU	Developed	I+M
LUX	Luxembourg	Europe	Western Europe							High income	EU	Northern America and Europe	Europe	Western Europe	REU	Developed	I
LVA	Latvia	Europe	Northern Europe							High income	EU	Northern America and Europe	Europe	Northern Europe	REU	Developed	I+M
MAC	China, Macao	Asia	Eastern Asia							High income		Eastern Asia and South-eastern Asia	Asia	Eastern Asia		Developing
MAF	Saint Martin (French Part)	Americas	Latin America and the Caribbean	Caribbean						High income		Latin America and the Caribbean	Latin America and the Caribbean	Caribbean		Developing
MAR	Morocco	Africa	Northern Africa						NFIDC	Lower middle income		Western Asia and Northern Africa	Northern Africa	Northern Africa	RNE	Developing	I+M	0.00066	0.032344	0.033004
MCO	Monaco	Europe	Western Europe							High income		Northern America and Europe	Europe	Western Europe	REU	Developed
MDA	Republic of Moldova	Europe	Eastern Europe			LLDC				Upper middle income		Northern America and Europe	Europe	Eastern Europe	REU	Developed	I
MDG	Madagascar	Africa	Sub-Saharan Africa	Eastern Africa	LDC			LIFDC	NFIDC	Low income		Sub-Saharan Africa	Sub-Saharan Africa	Eastern Africa	RAF	Developing	I+M	0.054026	0.14536	0.199386
MDV	Maldives	Asia	Southern Asia				SIDS		NFIDC	Upper middle income		Central Asia and Southern Asia	Asia	Southern Asia	RAP	Developing	M	0	0.012199	0.012199
MEX	Mexico	Americas	Latin America and the Caribbean	Central America						Upper middle income		Latin America and the Caribbean	Latin America and the Caribbean	Central America	RLC	Developing	I+M	0.007707	0.117279	0.124986
MHL	Marshall Islands	Oceania	Micronesia				SIDS			Upper middle income		Oceania (excluding Australia and New Zealand)	Oceania	Micronesia	RAP	Developing
MKD	North Macedonia	Europe	Southern Europe			LLDC				Upper middle income		Northern America and Europe	Europe	Southern Europe	REU	Developed	I
MLI	Mali	Africa	Sub-Saharan Africa	Western Africa	LDC	LLDC		LIFDC	NFIDC	Low income		Sub-Saharan Africa	Sub-Saharan Africa	Western Africa	RAF	Developing	I	0.224693	0	0.224693
MLT	Malta	Europe	Southern Europe							High income	EU	Northern America and Europe	Europe	Southern Europe	REU	Developed	M
MMR	Myanmar	Asia	South-eastern Asia		LDC				NFIDC	Lower middle income		Eastern Asia and South-eastern Asia	Asia	South-eastern Asia	RAP	Developing	I+M	1.02754	0.9614	1.98894
MNE	Montenegro	Europe	Southern Europe							Upper middle income		Northern America and Europe	Europe	Southern Europe	REU	Developed	I+M
MNG	Mongolia	Asia	Eastern Asia			LLDC			NFIDC	Lower middle income		Eastern Asia and South-eastern Asia	Asia	Eastern Asia	RAP	Developing	I	0.029523	0	0.029523
MNP	Northern Mariana Islands	Oceania	Micronesia				SIDS			High income		Oceania (excluding Australia and New Zealand)	Oceania	Micronesia		Developing
MOZ	Mozambique	Africa	Sub-Saharan Africa	Eastern Africa	LDC			LIFDC	NFIDC	Low income		Sub-Saharan Africa	Sub-Saharan Africa	Eastern Africa	RAF	Developing	I+M	0.024436	0.145428	0.169864
MRT	Mauritania	Africa	Sub-Saharan Africa	Western Africa	LDC			LIFDC	NFIDC	Lower middle income		Sub-Saharan Africa	Sub-Saharan Africa	Western Africa	RNE	Developing	I+M	0.00614	0.023717	0.029857
MSR	Montserrat	Americas	Latin America and the Caribbean	Caribbean			SIDS					Latin America and the Caribbean	Latin America and the Caribbean	Caribbean		Developing
MTQ	Martinique	Americas	Latin America and the Caribbean	Caribbean								Latin America and the Caribbean	Latin America and the Caribbean	Caribbean		Developing
MUS	Mauritius	Africa	Sub-Saharan Africa	Eastern Africa			SIDS		NFIDC	Upper middle income		Sub-Saharan Africa	Sub-Saharan Africa	Eastern Africa	RAF	Developing	M	0	0.008902	0.008902
MWI	Malawi	Africa	Sub-Saharan Africa	Eastern Africa	LDC	LLDC		LIFDC	NFIDC	Low income		Sub-Saharan Africa	Sub-Saharan Africa	Eastern Africa	RAF	Developing	I	0.060883	0	0.060883
MYS	Malaysia	Asia	South-eastern Asia							Upper middle income		Eastern Asia and South-eastern Asia	Asia	South-eastern Asia	RAP	Developing	I+M	0.054329	0.16613	0.220459
MYT	Mayotte	Africa	Sub-Saharan Africa	Eastern Africa								Sub-Saharan Africa	Sub-Saharan Africa	Eastern Africa		Developing
NAM	Namibia	Africa	Sub-Saharan Africa	Southern Africa					NFIDC	Upper middle income		Sub-Saharan Africa	Sub-Saharan Africa	Southern Africa	RAF	Developing	I+M
NCL	New Caledonia	Oceania	Melanesia				SIDS			High income		Oceania (excluding Australia and New Zealand)	Oceania	Melanesia		Developing	M	0	0.001593	0.001593
NER	Niger	Africa	Sub-Saharan Africa	Western Africa	LDC	LLDC		LIFDC	NFIDC	Low income		Sub-Saharan Africa	Sub-Saharan Africa	Western Africa	RAF	Developing	I	0.019914	0	0.019914
NFK	Norfolk Island	Oceania	Australia and New Zealand									Australia and New Zealand	Oceania	Australia and New Zealand		Developed
NGA	Nigeria	Africa	Sub-Saharan Africa	Western Africa						Lower middle income		Sub-Saharan Africa	Sub-Saharan Africa	Western Africa	RAF	Developing	I+M	0.623627	0.142009	0.765636
NIC	Nicaragua	Americas	Latin America and the Caribbean	Central America				LIFDC		Lower middle income		Latin America and the Caribbean	Latin America and the Caribbean	Central America	RLC	Developing	I+M	0.003196	0.015056	0.018252
NIU	Niue	Oceania	Polynesia				SIDS					Oceania (excluding Australia and New Zealand)	Oceania	Polynesia	RAP	Developing
NLD	Netherlands	Europe	Western Europe							High income	EU	Northern America and Europe	Europe	Western Europe	REU	Developed	I+M
NOR	Norway	Europe	Northern Europe							High income		Northern America and Europe	Europe	Northern Europe	REU	Developed	I+M
NPL	Nepal	Asia	Southern Asia		LDC	LLDC		LIFDC	NFIDC	Lower middle income		Central Asia and Southern Asia	Asia	Southern Asia	RAP	Developing	I	1.31082	0	1.31082
NRU	Nauru	Oceania	Micronesia				SIDS			High income		Oceania (excluding Australia and New Zealand)	Oceania	Micronesia	RAP	Developing
NZL	New Zealand	Oceania	Australia and New Zealand							High income		Australia and New Zealand	Oceania	Australia and New Zealand	RAP	Developed	I+M
OMN	Oman	Asia	Western Asia							High income		Western Asia and Northern Africa	Asia	Western Asia	RNE	Developing	M	0	0.010328	0.010328
PAK	Pakistan	Asia	Southern Asia						NFIDC	Lower middle income		Central Asia and Southern Asia	Asia	Southern Asia	RAP	Developing	I+M	2.09847	0.894327	2.9928
PAN	Panama	Americas	Latin America and the Caribbean	Central America						Upper middle income		Latin America and the Caribbean	Latin America and the Caribbean	Central America	RLC	Developing	I+M	0.002118	0.007482	0.0096
PCN	Pitcairn	Oceania	Polynesia									Oceania (excluding Australia and New Zealand)	Oceania	Polynesia		Developing
PER	Peru	Americas	Latin America and the Caribbean	South America					NFIDC	Upper middle income		Latin America and the Caribbean	Latin America and the Caribbean	South America	RLC	Developing	I+M	0.013568	0.000233	0.013801
PHL	Philippines	Asia	South-eastern Asia							Lower middle income		Eastern Asia and South-eastern Asia	Asia	South-eastern Asia	RAP	Developing	I+M	0.125216	1.19696	1.32218
PLW	Palau	Oceania	Micronesia				SIDS			High income		Oceania (excluding Australia and New Zealand)	Oceania	Micronesia	RAP	Developing
PNG	Papua New Guinea	Oceania	Melanesia				SIDS			Lower middle income		Oceania (excluding Australia and New Zealand)	Oceania	Melanesia	RAP	Developing	I+M	0.069214	0.087347	0.156561
POL	Poland	Europe	Eastern Europe							High income	EU	Northern America and Europe	Europe	Eastern Europe	REU	Developed	I+M
PRI	Puerto Rico	Americas	Latin America and the Caribbean	Caribbean			SIDS			High income		Latin America and the Caribbean	Latin America and the Caribbean	Caribbean		Developing	M	0	0.000612	0.000612
PRK	Democratic People's Republic of Korea	Asia	Eastern Asia					LIFDC		Low income		Eastern Asia and South-eastern Asia	Asia	Eastern Asia	RAP	Developing	I+M	0.13754	0.211715	0.349255
PRT	Portugal	Europe	Southern Europe							High income	EU	Northern America and Europe	Europe	Southern Europe	REU	Developed	I+M
PRY	Paraguay	Americas	Latin America and the Caribbean	South America		LLDC				Upper middle income		Latin America and the Caribbean	Latin America and the Caribbean	South America	RLC	Developing	I	0.008034	0	0.008034
PSE	Palestine	Asia	Western Asia							Lower middle income		Western Asia and Northern Africa	Asia	Western Asia		Developing	M	0	0.005833	0.005833
PYF	French Polynesia	Oceania	Polynesia				SIDS			High income		Oceania (excluding Australia and New Zealand)	Oceania	Polynesia		Developing	I+M	0.000391	0.006135	0.006526
QAT	Qatar	Asia	Western Asia							High income		Western Asia and Northern Africa	Asia	Western Asia	RNE	Developing	M	0	0.003226	0.003226
REU	Réunion	Africa	Sub-Saharan Africa	Eastern Africa								Sub-Saharan Africa	Sub-Saharan Africa	Eastern Africa		Developing
ROU	Romania	Europe	Eastern Europe							Upper middle income	EU	Northern America and Europe	Europe	Eastern Europe	REU	Developed	I+M
RUS	Russian Federation	Europe	Eastern Europe							Upper middle income		Northern America and Europe	Europe	Eastern Europe	REU	Developed	I+M
RWA	Rwanda	Africa	Sub-Saharan Africa	Eastern Africa	LDC	LLDC		LIFDC	NFIDC	Low income		Sub-Saharan Africa	Sub-Saharan Africa	Eastern Africa	RAF	Developing	I	0.010415	0	0.010415
SAU	Saudi Arabia	Asia	Western Asia							High income		Western Asia and Northern Africa	Asia	Western Asia	RNE	Developing	M	0	0.023475	0.023475
SDN	Sudan	Africa	Northern Africa		LDC			LIFDC	NFIDC	Low income		Western Asia and Northern Africa	Northern Africa	Northern Africa	RNE	Developing	I+M	0.010832	0.027679	0.038511
SEN	Senegal	Africa	Sub-Saharan Africa	Western Africa	LDC			LIFDC	NFIDC	Lower middle income		Sub-Saharan Africa	Sub-Saharan Africa	Western Africa	RAF	Developing	I+M	0.01945	0.064709	0.084159
SGP	Singapore	Asia	South-eastern Asia				SIDS			High income		Eastern Asia and South-eastern Asia	Asia	South-eastern Asia	RAP	Developing
SGS	South Georgia and the South Sandwich Islands	Americas	Latin America and the Caribbean	South America								Latin America and the Caribbean	Latin America and the Caribbean	South America		Developing
SHN	Saint Helena	Africa	Sub-Saharan Africa	Western Africa								Sub-Saharan Africa	Sub-Saharan Africa	Western Africa		Developing
SJM	Svalbard and Jan Mayen Islands	Europe	Northern Europe									Northern America and Europe	Europe	Northern Europe		Developed
SLB	Solomon Islands	Oceania	Melanesia		LDC		SIDS	LIFDC	NFIDC	Lower middle income		Oceania (excluding Australia and New Zealand)	Oceania	Melanesia	RAP	Developing	M	0	0.019874	0.019874
SLE	Sierra Leone	Africa	Sub-Saharan Africa	Western Africa	LDC			LIFDC	NFIDC	Low income		Sub-Saharan Africa	Sub-Saharan Africa	Western Africa	RAF	Developing	I+M	0.031055	0.049712	0.080767
SLV	El Salvador	Americas	Latin America and the Caribbean	Central America					NFIDC	Lower middle income		Latin America and the Caribbean	Latin America and the Caribbean	Central America	RLC	Developing	I+M	0.001836	0.004981	0.006817
SMR	San Marino	Europe	Southern Europe							High income		Northern America and Europe	Europe	Southern Europe	REU	Developed
SOM	Somalia	Africa	Sub-Saharan Africa	Eastern Africa	LDC			LIFDC	NFIDC	Low income		Sub-Saharan Africa	Sub-Saharan Africa	Eastern Africa	RAF	Developing	I+M	0.000223	0.004247	0.00447
SPM	Saint Pierre and Miquelon	Americas	Northern America									Northern America and Europe	Northern America	Northern America		Developed
SRB	Serbia	Europe	Southern Europe							Upper middle income		Northern America and Europe	Europe	Southern Europe	REU	Developed	I
SSD	South Sudan	Africa	Sub-Saharan Africa	Eastern Africa	LDC	LLDC		LIFDC	NFIDC	Low income		Sub-Saharan Africa	Sub-Saharan Africa	Eastern Africa	RAF	Developing	I	0.010339	0	0.010339
STP	Sao Tome and Principe	Africa	Sub-Saharan Africa	Middle Africa	LDC		SIDS	LIFDC	NFIDC	Lower middle income		Sub-Saharan Africa	Sub-Saharan Africa	Middle Africa	RAF	Developing	M	0	0.001001	0.001001
SUR	Suriname	Americas	Latin America and the Caribbean	South America			SIDS			Upper middle income		Latin America and the Caribbean	Latin America and the Caribbean	South America	RLC	Developing	I+M	0.000106	0.000846	0.000952
SVK	Slovakia	Europe	Eastern Europe							High income	EU	Northern America and Europe	Europe	Eastern Europe	REU	Developed	I
SVN	Slovenia	Europe	Southern Europe							High income	EU	Northern America and Europe	Europe	Southern Europe	REU	Developed	I+M
SWE	Sweden	Europe	Northern Europe							High income	EU	Northern America and Europe	Europe	Northern Europe	REU	Developed	I+M
SWZ	Eswatini	Africa	Sub-Saharan Africa	Southern Africa		LLDC			NFIDC	Lower middle income		Sub-Saharan Africa	Sub-Saharan Africa	Southern Africa	RAF	Developing	I	0.001654	0	0.001654
SXM	Sint Maarten (Dutch part)	Americas	Latin America and the Caribbean	Caribbean			SIDS			High income		Latin America and the Caribbean	Latin America and the Caribbean	Caribbean		Developing
SYC	Seychelles	Africa	Sub-Saharan Africa	Eastern Africa			SIDS			High income		Sub-Saharan Africa	Sub-Saharan Africa	Eastern Africa	RAF	Developing
SYR	Syrian Arab Republic	Asia	Western Asia					LIFDC		Low income		Western Asia and Northern Africa	Asia	Western Asia	RNE	Developing	I+M	0.00292	0.006749	0.009669
TCA	Turks and Caicos Islands	Americas	Latin America and the Caribbean	Caribbean						High income		Latin America and the Caribbean	Latin America and the Caribbean	Caribbean		Developing
TCD	Chad	Africa	Sub-Saharan Africa	Middle Africa	LDC	LLDC		LIFDC	NFIDC	Low income		Sub-Saharan Africa	Sub-Saharan Africa	Middle Africa	RAF	Developing	I	0.476382	0	0.476382
TGO	Togo	Africa	Sub-Saharan Africa	Western Africa	LDC			LIFDC	NFIDC	Low income		Sub-Saharan Africa	Sub-Saharan Africa	Western Africa	RAF	Developing	I+M	0.014676	0.008111	0.022787
THA	Thailand	Asia	South-eastern Asia							Upper middle income		Eastern Asia and South-eastern Asia	Asia	South-eastern Asia	RAP	Developing	I+M	1.48745	0	1.48745
TJK	Tajikistan	Asia	Central Asia			LLDC		LIFDC		Lower middle income		Central Asia and Southern Asia	Asia	Central Asia	REU	Developing	I
TKL	Tokelau	Oceania	Polynesia									Oceania (excluding Australia and New Zealand)	Oceania	Polynesia		Developing
TKM	Turkmenistan	Asia	Central Asia			LLDC				Upper middle income		Central Asia and Southern Asia	Asia	Central Asia	REU	Developing	I
TLS	Timor-Leste	Asia	South-eastern Asia		LDC		SIDS		NFIDC	Lower middle income		Eastern Asia and South-eastern Asia	Asia	South-eastern Asia	RAP	Developing	M	0	0.056172	0.056172
TON	Tonga	Oceania	Polynesia				SIDS			Upper middle income		Oceania (excluding Australia and New Zealand)	Oceania	Polynesia	RAP	Developing	M	0	0.005065	0.005065
TTO	Trinidad and Tobago	Americas	Latin America and the Caribbean	Caribbean			SIDS		NFIDC	High income		Latin America and the Caribbean	Latin America and the Caribbean	Caribbean	RLC	Developing	M	0	0.001165	0.001165
TUN	Tunisia	Africa	Northern Africa						NFIDC	Lower middle income		Western Asia and Northern Africa	Northern Africa	Northern Africa	RNE	Developing	I+M	0.000295	0.029224	0.029519
TUR	Turkey	Asia	Western Asia							Upper middle income		Western Asia and Northern Africa	Asia	Western Asia	REU	Developing	I+M
TUV	Tuvalu	Oceania	Polynesia		LDC		SIDS		NFIDC	Upper middle income		Oceania (excluding Australia and New Zealand)	Oceania	Polynesia	RAP	Developing
TWN	Taiwan, Province of China	Asia	Eastern Asia							High income		Eastern Asia and South-eastern Asia	Asia	Eastern Asia		Developing	I+M	0.026841	0.093036	0.119877
TZA	United Republic of Tanzania	Africa	Sub-Saharan Africa	Eastern Africa	LDC			LIFDC	NFIDC	Lower middle income		Sub-Saharan Africa	Sub-Saharan Africa	Eastern Africa	RAF	Developing	I+M	0.085936	0.054609	0.140545
UGA	Uganda	Africa	Sub-Saharan Africa	Eastern Africa	LDC	LLDC		LIFDC	NFIDC	Low income		Sub-Saharan Africa	Sub-Saharan Africa	Eastern Africa	RAF	Developing	I	0.217571	0	0.217571
UKR	Ukraine	Europe	Eastern Europe							Lower middle income		Northern America and Europe	Europe	Eastern Europe	REU	Developed	I+M
UMI	United States Minor Outlying Islands	Oceania	Micronesia									Oceania (excluding Australia and New Zealand)	Oceania	Micronesia		Developing
URY	Uruguay	Americas	Latin America and the Caribbean	South America						High income		Latin America and the Caribbean	Latin America and the Caribbean	South America	RLC	Developing	I+M	0.000821	0.00096	0.001781
USA	United States of America	Americas	Northern America							High income		Northern America and Europe	Northern America	Northern America	No RO; Country covered by the Liason Office for North America	Developed	I+M	0.008679	0.042378	0.051057
UZB	Uzbekistan	Asia	Central Asia			LLDC		LIFDC		Lower middle income		Central Asia and Southern Asia	Asia	Central Asia	REU	Developing	I
VAT	Holy See	Europe	Southern Europe									Northern America and Europe	Europe	Southern Europe	Not a member country of FAO	Developed
VCT	Saint Vincent and the Grenadines	Americas	Latin America and the Caribbean	Caribbean			SIDS		NFIDC	Upper middle income		Latin America and the Caribbean	Latin America and the Caribbean	Caribbean	RLC	Developing	M	0	0.000281	0.000281
VEN	Venezuela (Bolivarian Republic of)	Americas	Latin America and the Caribbean	South America					NFIDC	(*) Upper middle income		Latin America and the Caribbean	Latin America and the Caribbean	South America	RLC	Developing	I+M	0.002236	0.029138	0.031374
VGB	British Virgin Islands	Americas	Latin America and the Caribbean	Caribbean			SIDS			High income		Latin America and the Caribbean	Latin America and the Caribbean	Caribbean		Developing
VIR	United States Virgin Islands	Americas	Latin America and the Caribbean	Caribbean			SIDS			High income		Latin America and the Caribbean	Latin America and the Caribbean	Caribbean		Developing	M	0	9.2e-05	9.2e-05
VNM	Viet Nam	Asia	South-eastern Asia							Lower middle income		Eastern Asia and South-eastern Asia	Asia	South-eastern Asia	RAP	Developing	I+M	0.041996	0.374879	0.416875
VUT	Vanuatu	Oceania	Melanesia				SIDS		NFIDC	Lower middle income		Oceania (excluding Australia and New Zealand)	Oceania	Melanesia	RAP	Developing	M	0	0.015218	0.015218
WLF	Wallis and Futuna Islands	Oceania	Polynesia									Oceania (excluding Australia and New Zealand)	Oceania	Polynesia		Developing
WSM	Samoa	Oceania	Polynesia				SIDS		NFIDC	Lower middle income		Oceania (excluding Australia and New Zealand)	Oceania	Polynesia	RAP	Developing	I+M	0.000141	0.006964	0.007105
XSQ	Sark	Europe	Northern Europe	Channel Islands						High income		Northern America and Europe	Europe	Northern Europe
YEM	Yemen	Asia	Western Asia		LDC			LIFDC	NFIDC	Low income		Western Asia and Northern Africa	Asia	Western Asia	RNE	Developing	M	0	0.047453	0.047453
ZAF	South Africa	Africa	Sub-Saharan Africa	Southern Africa						Upper middle income		Sub-Saharan Africa	Sub-Saharan Africa	Southern Africa	RAF	Developing	I+M	0.019261	0.013101	0.032362
ZMB	Zambia	Africa	Sub-Saharan Africa	Eastern Africa	LDC	LLDC			NFIDC	Lower middle income		Sub-Saharan Africa	Sub-Saharan Africa	Eastern Africa	RAF	Developing	I	0.093593	0	0.093593
ZWE	Zimbabwe	Africa	Sub-Saharan Africa	Eastern Africa		LLDC		LIFDC		Lower middle income		Sub-Saharan Africa	Sub-Saharan Africa	Eastern Africa	RAF	Developing	I	0.073369	0	0.073369

## Sheet: Subsistence workers women
Geo variables																		Women engaged in subsistence SSF (million)
iso3code	Country_name	Region	Sub_Region	Intermediate_Region	Least_DevelopedCountries	Land_Locked_Developing_Countries	Small_Island_Developing_States	Low_Income_Food_DeficitCountrie	Net_Food_Importing_DevelopingCo	Income_Level	European_Union	SDG_Region_name	SDG_Region_name_level_1	SDG_Region_name_level_2	FAO_Member_country	development_status	fishery_type	Inland	Marine	Total
ABW	Aruba	Americas	Latin America and the Caribbean	Caribbean			SIDS			High income		Latin America and the Caribbean	Latin America and the Caribbean	Caribbean		Developing
AFG	Afghanistan	Asia	Southern Asia		LDC	LLDC		LIFDC	NFIDC	Low income		Central Asia and Southern Asia	Asia	Southern Asia	RAP	Developing	I	0.243473	0	0.243473
AGO	Angola	Africa	Sub-Saharan Africa	Middle Africa	LDC				NFIDC	Lower middle income		Sub-Saharan Africa	Sub-Saharan Africa	Middle Africa	RAF	Developing	I+M	0.0220245	0.0495435	0.071568
AIA	Anguilla	Americas	Latin America and the Caribbean	Caribbean			SIDS					Latin America and the Caribbean	Latin America and the Caribbean	Caribbean		Developing
ALA	Åland Islands	Europe	Northern Europe									Northern America and Europe	Europe	Northern Europe		Developed
ALB	Albania	Europe	Southern Europe							Upper middle income		Northern America and Europe	Europe	Southern Europe	REU	Developed	I+M
AND	Andorra	Europe	Southern Europe							High income		Northern America and Europe	Europe	Southern Europe	REU	Developed
ARE	United Arab Emirates	Asia	Western Asia							High income		Western Asia and Northern Africa	Asia	Western Asia	RNE	Developing	M	0	0.00402835	0.00402835
ARG	Argentina	Americas	Latin America and the Caribbean	South America						Upper middle income		Latin America and the Caribbean	Latin America and the Caribbean	South America	RLC	Developing	I+M	0.000431053	0.00132295	0.001754
ARM	Armenia	Asia	Western Asia			LLDC				Upper middle income		Western Asia and Northern Africa	Asia	Western Asia	REU	Developing	I
ASM	American Samoa	Oceania	Polynesia				SIDS			Upper middle income		Oceania (excluding Australia and New Zealand)	Oceania	Polynesia		Developing
ATA	Antarctica
ATF	French Southern Territories	Africa	Sub-Saharan Africa	Eastern Africa								Sub-Saharan Africa	Sub-Saharan Africa	Eastern Africa		Developing
ATG	Antigua and Barbuda	Americas	Latin America and the Caribbean	Caribbean			SIDS		NFIDC	High income		Latin America and the Caribbean	Latin America and the Caribbean	Caribbean	RLC	Developing
AUS	Australia	Oceania	Australia and New Zealand							High income		Australia and New Zealand	Oceania	Australia and New Zealand	RAP	Developed	I+M	0.311651	0.0571779	0.368829
AUT	Austria	Europe	Western Europe							High income	EU	Northern America and Europe	Europe	Western Europe	REU	Developed	I
AZE	Azerbaijan	Asia	Western Asia			LLDC				Upper middle income		Western Asia and Northern Africa	Asia	Western Asia	REU	Developing	I
BDI	Burundi	Africa	Sub-Saharan Africa	Eastern Africa	LDC	LLDC		LIFDC	NFIDC	Low income		Sub-Saharan Africa	Sub-Saharan Africa	Eastern Africa	RAF	Developing	I	0.0316307	0	0.0316307
BEL	Belgium	Europe	Western Europe							High income	EU	Northern America and Europe	Europe	Western Europe	REU	Developed	I+M
BEN	Benin	Africa	Sub-Saharan Africa	Western Africa	LDC			LIFDC	NFIDC	Lower middle income		Sub-Saharan Africa	Sub-Saharan Africa	Western Africa	RAF	Developing	I+M	0.024472	0.00810816	0.0325802
BES	Bonaire, Sint Eustatius and Saba	Americas	Latin America and the Caribbean	Caribbean			SIDS					Latin America and the Caribbean	Latin America and the Caribbean	Caribbean		Developing
BFA	Burkina Faso	Africa	Sub-Saharan Africa	Western Africa	LDC	LLDC		LIFDC	NFIDC	Low income		Sub-Saharan Africa	Sub-Saharan Africa	Western Africa	RAF	Developing	I	0.0238406	0	0.0238406
BGD	Bangladesh	Asia	Southern Asia		LDC			LIFDC	NFIDC	Lower middle income		Central Asia and Southern Asia	Asia	Southern Asia	RAP	Developing	I+M	2.98084	0.296426	3.27726
BGR	Bulgaria	Europe	Eastern Europe							Upper middle income	EU	Northern America and Europe	Europe	Eastern Europe	REU	Developed	I+M
BHR	Bahrain	Asia	Western Asia							High income		Western Asia and Northern Africa	Asia	Western Asia	RNE	Developing	M	0	0.00274711	0.00274711
BHS	Bahamas	Americas	Latin America and the Caribbean	Caribbean			SIDS			High income		Latin America and the Caribbean	Latin America and the Caribbean	Caribbean	RLC	Developing	M	0	0.000192759	0.000192759
BIH	Bosnia and Herzegovina	Europe	Southern Europe							Upper middle income		Northern America and Europe	Europe	Southern Europe	REU	Developed	I+M
BLM	Saint Barthélemy	Americas	Latin America and the Caribbean	Caribbean								Latin America and the Caribbean	Latin America and the Caribbean	Caribbean		Developing
BLR	Belarus	Europe	Eastern Europe							Upper middle income		Northern America and Europe	Europe	Eastern Europe	REU	Developed	I
BLZ	Belize	Americas	Latin America and the Caribbean	Central America			SIDS			Lower middle income		Latin America and the Caribbean	Latin America and the Caribbean	Central America	RLC	Developing	M	0	0.000638336	0.000638336
BMU	Bermuda	Americas	Northern America							High income		Northern America and Europe	Northern America	Northern America		Developed
BOL	Bolivia (Plurinational State of)	Americas	Latin America and the Caribbean	South America		LLDC				Lower middle income		Latin America and the Caribbean	Latin America and the Caribbean	South America	RLC	Developing	I	0.00230283	0	0.00230283
BRA	Brazil	Americas	Latin America and the Caribbean	South America						Upper middle income		Latin America and the Caribbean	Latin America and the Caribbean	South America	RLC	Developing	I+M	0.0184538	0.065427	0.0838808
BRB	Barbados	Americas	Latin America and the Caribbean	Caribbean			SIDS		NFIDC	High income		Latin America and the Caribbean	Latin America and the Caribbean	Caribbean	RLC	Developing	M	0	0.000101428	0.000101428
BRN	Brunei Darussalam	Asia	South-eastern Asia							High income		Eastern Asia and South-eastern Asia	Asia	South-eastern Asia	RAP	Developing	M	0	0.000561747	0.000561747
BTN	Bhutan	Asia	Southern Asia		LDC	LLDC			NFIDC	Lower middle income		Central Asia and Southern Asia	Asia	Southern Asia	RAP	Developing	I	0.0221061	0	0.0221061
BVT	Bouvet Island	Americas	Latin America and the Caribbean	South America												Developing
BWA	Botswana	Africa	Sub-Saharan Africa	Southern Africa		LLDC			NFIDC	Upper middle income		Sub-Saharan Africa	Sub-Saharan Africa	Southern Africa	RAF	Developing	I	0.00321403	0	0.00321403
CAF	Central African Republic	Africa	Sub-Saharan Africa	Middle Africa	LDC	LLDC		LIFDC	NFIDC	Low income		Sub-Saharan Africa	Sub-Saharan Africa	Middle Africa	RAF	Developing	I	0.0927028	0	0.0927028
CAN	Canada	Americas	Northern America							High income		Northern America and Europe	Northern America	Northern America	No RO; Country covered by the Liason Office for North America	Developed	I+M	0.000316676	0.00504019	0.00535686
CCK	Cocos (Keeling) Islands	Oceania	Australia and New Zealand									Australia and New Zealand	Oceania	Australia and New Zealand		Developed
CHA																	M
CHE	Switzerland	Europe	Western Europe							High income		Northern America and Europe	Europe	Western Europe	REU	Developed	I
CHL	Chile	Americas	Latin America and the Caribbean	South America						High income		Latin America and the Caribbean	Latin America and the Caribbean	South America	RLC	Developing	M	0	0.00967495	0.00967495
CHN	China	Asia	Eastern Asia							Upper middle income		Eastern Asia and South-eastern Asia	Asia	Eastern Asia	RAP	Developing	I+M	4.8781	3.38278	8.26087
CIV	Côte d'Ivoire	Africa	Sub-Saharan Africa	Western Africa				LIFDC	NFIDC	Lower middle income		Sub-Saharan Africa	Sub-Saharan Africa	Western Africa	RAF	Developing	I+M	0.019769	0.0294881	0.0492572
CMR	Cameroon	Africa	Sub-Saharan Africa	Middle Africa				LIFDC		Lower middle income		Sub-Saharan Africa	Sub-Saharan Africa	Middle Africa	RAF	Developing	I+M	0.0764043	0.0146697	0.0910739
COD	Democratic Republic of the Congo	Africa	Sub-Saharan Africa	Middle Africa	LDC			LIFDC	NFIDC	Low income		Sub-Saharan Africa	Sub-Saharan Africa	Middle Africa	RAF	Developing	I+M	0.214826	0.0060359	0.220862
COG	Congo	Africa	Sub-Saharan Africa	Middle Africa				LIFDC		Lower middle income		Sub-Saharan Africa	Sub-Saharan Africa	Middle Africa	RAF	Developing	I+M	0.0355155	0.00637021	0.0418857
COK	Cook Islands	Oceania	Polynesia				SIDS					Oceania (excluding Australia and New Zealand)	Oceania	Polynesia	RAP	Developing
COL	Colombia	Americas	Latin America and the Caribbean	South America						Upper middle income		Latin America and the Caribbean	Latin America and the Caribbean	South America	RLC	Developing	I+M	0.0307188	0.00500087	0.0357197
COM	Comoros	Africa	Sub-Saharan Africa	Eastern Africa	LDC		SIDS	LIFDC	NFIDC	Lower middle income		Sub-Saharan Africa	Sub-Saharan Africa	Eastern Africa	RAF	Developing	M	0	0.0027355	0.0027355
CPV	Cabo Verde	Africa	Sub-Saharan Africa	Western Africa			SIDS			Lower middle income		Sub-Saharan Africa	Sub-Saharan Africa	Western Africa	RAF	Developing	M	0	0.000767323	0.000767323
CRI	Costa Rica	Americas	Latin America and the Caribbean	Central America						Upper middle income		Latin America and the Caribbean	Latin America and the Caribbean	Central America	RLC	Developing	I+M	0.00018096	0.00297815	0.00315911
CUB	Cuba	Americas	Latin America and the Caribbean	Caribbean			SIDS		NFIDC	Upper middle income		Latin America and the Caribbean	Latin America and the Caribbean	Caribbean	RLC	Developing	I+M	0	0	0
CUW	Curaçao	Americas	Latin America and the Caribbean	Caribbean			SIDS			High income		Latin America and the Caribbean	Latin America and the Caribbean	Caribbean		Developing
CXR	Christmas Island	Oceania	Australia and New Zealand									Australia and New Zealand	Oceania	Australia and New Zealand		Developed
CYM	Cayman Islands	Americas	Latin America and the Caribbean	Caribbean						High income		Latin America and the Caribbean	Latin America and the Caribbean	Caribbean		Developing
CYP	Cyprus	Asia	Western Asia							High income	EU	Western Asia and Northern Africa	Asia	Western Asia	REU	Developed	I+M
CZE	Czechia	Europe	Eastern Europe							High income	EU	Northern America and Europe	Europe	Eastern Europe	REU	Developed	I
DEU	Germany	Europe	Western Europe							High income	EU	Northern America and Europe	Europe	Western Europe	REU	Developed	I+M
DJI	Djibouti	Africa	Sub-Saharan Africa	Eastern Africa	LDC				NFIDC	Lower middle income		Sub-Saharan Africa	Sub-Saharan Africa	Eastern Africa	RAF	Developing	M	0	0.00230533	0.00230533
DMA	Dominica	Americas	Latin America and the Caribbean	Caribbean			SIDS		NFIDC	Upper middle income		Latin America and the Caribbean	Latin America and the Caribbean	Caribbean	RLC	Developing
DNK	Denmark	Europe	Northern Europe							High income	EU	Northern America and Europe	Europe	Northern Europe	REU	Developed	I+M
DOM	Dominican Republic	Americas	Latin America and the Caribbean	Caribbean			SIDS		NFIDC	Upper middle income		Latin America and the Caribbean	Latin America and the Caribbean	Caribbean	RLC	Developing	I+M	0.00034972	0.000893576	0.0012433
DZA	Algeria	Africa	Northern Africa							Lower middle income		Western Asia and Northern Africa	Northern Africa	Northern Africa	RNE	Developing	M	0	0.0237325	0.0237325
ECU	Ecuador	Americas	Latin America and the Caribbean	South America						Upper middle income		Latin America and the Caribbean	Latin America and the Caribbean	South America	RLC	Developing	I+M	0.0174711	0.00696714	0.0244383
EGY	Egypt	Africa	Northern Africa						NFIDC	Lower middle income		Western Asia and Northern Africa	Northern Africa	Northern Africa	RNE	Developing	I+M	0.00755853	0.00779271	0.0153512
ERI	Eritrea	Africa	Sub-Saharan Africa	Eastern Africa	LDC			LIFDC	NFIDC	Low income		Sub-Saharan Africa	Sub-Saharan Africa	Eastern Africa	RAF	Developing	M	0	0.00572829	0.00572829
ESH	Western Sahara	Africa	Northern Africa									Western Asia and Northern Africa	Northern Africa	Northern Africa		Developing
ESP	Spain	Europe	Southern Europe							High income	EU	Northern America and Europe	Europe	Southern Europe	REU	Developed	I+M
EST	Estonia	Europe	Northern Europe							High income	EU	Northern America and Europe	Europe	Northern Europe	REU	Developed	I+M
ETH	Ethiopia	Africa	Sub-Saharan Africa	Eastern Africa	LDC	LLDC		LIFDC	NFIDC	Low income		Sub-Saharan Africa	Sub-Saharan Africa	Eastern Africa	RAF	Developing	I	0.158666	0	0.158666
FIN	Finland	Europe	Northern Europe							High income	EU	Northern America and Europe	Europe	Northern Europe	REU	Developed	I+M
FJI	Fiji	Oceania	Melanesia				SIDS			Upper middle income		Oceania (excluding Australia and New Zealand)	Oceania	Melanesia	RAP	Developing	I+M	0	0.00423407	0.00423407
FLK	Falkland Islands (Malvinas)	Americas	Latin America and the Caribbean	South America								Latin America and the Caribbean	Latin America and the Caribbean	South America		Developing
FRA	France	Europe	Western Europe							High income	EU	Northern America and Europe	Europe	Western Europe	REU	Developed	I+M
FRO	Faroe Islands	Europe	Northern Europe							High income		Northern America and Europe	Europe	Northern Europe		Developed
FSM	Micronesia (Federated States of)	Oceania	Micronesia				SIDS			Lower middle income		Oceania (excluding Australia and New Zealand)	Oceania	Micronesia	RAP	Developing
GAB	Gabon	Africa	Sub-Saharan Africa	Middle Africa					NFIDC	Upper middle income		Sub-Saharan Africa	Sub-Saharan Africa	Middle Africa	RAF	Developing	I+M	0.00370521	0.00262793	0.00633314
GBR	United Kingdom of Great Britain and Northern Ireland	Europe	Northern Europe							High income		Northern America and Europe	Europe	Northern Europe	REU	Developed	I+M
GEO	Georgia	Asia	Western Asia							Upper middle income		Western Asia and Northern Africa	Asia	Western Asia	REU	Developing	I+M
GGY	Guernsey	Europe	Northern Europe	Channel Islands						High income		Northern America and Europe	Europe	Northern Europe		Developed
GHA	Ghana	Africa	Sub-Saharan Africa	Western Africa				LIFDC		Lower middle income		Sub-Saharan Africa	Sub-Saharan Africa	Western Africa	RAF	Developing	I+M	0.0229778	0.00853653	0.0315143
GIB	Gibraltar	Europe	Southern Europe							High income		Northern America and Europe	Europe	Southern Europe		Developed
GIN	Guinea	Africa	Sub-Saharan Africa	Western Africa	LDC			LIFDC	NFIDC	Low income		Sub-Saharan Africa	Sub-Saharan Africa	Western Africa	RAF	Developing	I+M	0.0103525	0.0275933	0.0379459
GLP	Guadeloupe	Americas	Latin America and the Caribbean	Caribbean								Latin America and the Caribbean	Latin America and the Caribbean	Caribbean		Developing
GMB	Gambia	Africa	Sub-Saharan Africa	Western Africa	LDC			LIFDC	NFIDC	Low income		Sub-Saharan Africa	Sub-Saharan Africa	Western Africa	RAF	Developing	I+M	0.0031875	0.00245149	0.00563899
GNB	Guinea-Bissau	Africa	Sub-Saharan Africa	Western Africa	LDC		SIDS	LIFDC	NFIDC	Low income		Sub-Saharan Africa	Sub-Saharan Africa	Western Africa	RAF	Developing	I+M	0.00159526	0.00337895	0.00497421
GNQ	Equatorial Guinea	Africa	Sub-Saharan Africa	Middle Africa						Upper middle income		Sub-Saharan Africa	Sub-Saharan Africa	Middle Africa	RAF	Developing	I+M	0.00167564	0.0029569	0.00463254
GRC	Greece	Europe	Southern Europe							High income	EU	Northern America and Europe	Europe	Southern Europe	REU	Developed	I+M
GRD	Grenada	Americas	Latin America and the Caribbean	Caribbean			SIDS		NFIDC	Upper middle income		Latin America and the Caribbean	Latin America and the Caribbean	Caribbean	RLC	Developing
GRL	Greenland	Americas	Northern America							High income		Northern America and Europe	Northern America	Northern America		Developed
GTM	Guatemala	Americas	Latin America and the Caribbean	Central America						Upper middle income		Latin America and the Caribbean	Latin America and the Caribbean	Central America	RLC	Developing	I+M	0.00095185	0.00447062	0.00542247
GUF	French Guiana	Americas	Latin America and the Caribbean	South America								Latin America and the Caribbean	Latin America and the Caribbean	South America		Developing
GUM	Guam	Oceania	Micronesia				SIDS			High income		Oceania (excluding Australia and New Zealand)	Oceania	Micronesia		Developing	M	0	0.00244065	0.00244065
GUY	Guyana	Americas	Latin America and the Caribbean	South America			SIDS			Upper middle income		Latin America and the Caribbean	Latin America and the Caribbean	South America	RLC	Developing	I+M	0.000222975	0.000542307	0.000765282
HKG	China, Hong Kong SAR	Asia	Eastern Asia							High income		Eastern Asia and South-eastern Asia	Asia	Eastern Asia		Developing	I+M	1.84587e-05	0.00132145	0.00133991
HMD	Heard Island and McDonald Islands	Oceania	Australia and New Zealand									Australia and New Zealand	Oceania	Australia and New Zealand		Developed
HND	Honduras	Americas	Latin America and the Caribbean	Central America					NFIDC	Lower middle income		Latin America and the Caribbean	Latin America and the Caribbean	Central America	RLC	Developing	I+M	0.00135268	0.008454	0.00980668
HRV	Croatia	Europe	Southern Europe							High income	EU	Northern America and Europe	Europe	Southern Europe	REU	Developed	I+M
HTI	Haiti	Americas	Latin America and the Caribbean	Caribbean	LDC		SIDS	LIFDC	NFIDC	Lower middle income		Latin America and the Caribbean	Latin America and the Caribbean	Caribbean	RLC	Developing	I+M	0.00102116	0.0116973	0.0127184
HUN	Hungary	Europe	Eastern Europe							High income	EU	Northern America and Europe	Europe	Eastern Europe	REU	Developed	I
IDN	Indonesia	Asia	South-eastern Asia							Lower middle income		Eastern Asia and South-eastern Asia	Asia	South-eastern Asia	RAP	Developing	I+M	0.0985757	0.614918	0.713493
IMN	Isle of Man	Europe	Northern Europe							High income		Northern America and Europe	Europe	Northern Europe		Developed
IND	India	Asia	Southern Asia							Lower middle income		Central Asia and Southern Asia	Asia	Southern Asia	RAP	Developing	I+M	1.38531	0.0619004	1.44721
IOT	Chagos Archipelago	Africa	Sub-Saharan Africa	Eastern Africa								Sub-Saharan Africa	Sub-Saharan Africa	Eastern Africa		Developing
IRL	Ireland	Europe	Northern Europe							High income	EU	Northern America and Europe	Europe	Northern Europe	REU	Developed	I+M
IRN	Iran (Islamic Republic of)	Asia	Southern Asia							Lower middle income		Central Asia and Southern Asia	Asia	Southern Asia	RAP	Developing	I+M	0.0164335	0.175658	0.192091
IRQ	Iraq	Asia	Western Asia							Upper middle income		Western Asia and Northern Africa	Asia	Western Asia	RNE	Developing	I+M	0.00432552	0.000399473	0.00472499
ISL	Iceland	Europe	Northern Europe							High income		Northern America and Europe	Europe	Northern Europe	REU	Developed	I+M
ISR	Israel	Asia	Western Asia							High income		Western Asia and Northern Africa	Asia	Western Asia	REU	Developed	I+M
ITA	Italy	Europe	Southern Europe							High income	EU	Northern America and Europe	Europe	Southern Europe	REU	Developed	I+M
JAM	Jamaica	Americas	Latin America and the Caribbean	Caribbean			SIDS		NFIDC	Upper middle income		Latin America and the Caribbean	Latin America and the Caribbean	Caribbean	RLC	Developing	I+M	0.000207904	0.00287349	0.00308139
JEY	Jersey	Europe	Northern Europe	Channel Islands						High income		Northern America and Europe	Europe	Northern Europe		Developed
JOR	Jordan	Asia	Western Asia						NFIDC	Upper middle income		Western Asia and Northern Africa	Asia	Western Asia	RNE	Developing	I+M	0.00142961	0.000146636	0.00157624
JPN	Japan	Asia	Eastern Asia							High income		Eastern Asia and South-eastern Asia	Asia	Eastern Asia	RAP	Developed	I+M	0.00568575	0.0828729	0.0885587
KAZ	Kazakhstan	Asia	Central Asia			LLDC				Upper middle income		Central Asia and Southern Asia	Asia	Central Asia	REU	Developing	I
KEN	Kenya	Africa	Sub-Saharan Africa	Eastern Africa				LIFDC	NFIDC	Lower middle income		Sub-Saharan Africa	Sub-Saharan Africa	Eastern Africa	RAF	Developing	I+M	0.0319001	0.00937121	0.0412713
KGZ	Kyrgyzstan	Asia	Central Asia			LLDC		LIFDC		Lower middle income		Central Asia and Southern Asia	Asia	Central Asia	REU	Developing	I
KHM	Cambodia	Asia	South-eastern Asia		LDC				NFIDC	Lower middle income		Eastern Asia and South-eastern Asia	Asia	South-eastern Asia	RAP	Developing	I+M	0.388479	0.103071	0.49155
KIR	Kiribati	Oceania	Micronesia		LDC		SIDS		NFIDC	Lower middle income		Oceania (excluding Australia and New Zealand)	Oceania	Micronesia	RAP	Developing	M	0	0.034591	0.034591
KNA	Saint Kitts and Nevis	Americas	Latin America and the Caribbean	Caribbean			SIDS		NFIDC	High income		Latin America and the Caribbean	Latin America and the Caribbean	Caribbean	RLC	Developing
KOR	Republic of Korea	Asia	Eastern Asia							High income		Eastern Asia and South-eastern Asia	Asia	Eastern Asia	RAP	Developing	I+M	0.0119802	0.0948006	0.106781
KOS	Kosovo (Serbia)	Europe	Southern Europe							Upper middle income		Northern America and Europe	Europe	Southern Europe
KWT	Kuwait	Asia	Western Asia							High income		Western Asia and Northern Africa	Asia	Western Asia	RNE	Developing	M	0	0.000859355	0.000859355
LAO	Lao People's Democratic Republic	Asia	South-eastern Asia		LDC	LLDC			NFIDC	Lower middle income		Eastern Asia and South-eastern Asia	Asia	South-eastern Asia	RAP	Developing	I	0.538513	0	0.538513
LBN	Lebanon	Asia	Western Asia							Upper middle income		Western Asia and Northern Africa	Asia	Western Asia	RNE	Developing	I+M	0.000247571	0.00154674	0.00179431
LBR	Liberia	Africa	Sub-Saharan Africa	Western Africa	LDC			LIFDC	NFIDC	Low income		Sub-Saharan Africa	Sub-Saharan Africa	Western Africa	RAF	Developing	I+M	0.011133	0.00393512	0.0150681
LBY	Libya	Africa	Northern Africa							Upper middle income		Western Asia and Northern Africa	Northern Africa	Northern Africa	RNE	Developing	M	0	0.00939587	0.00939587
LCA	Saint Lucia	Americas	Latin America and the Caribbean	Caribbean			SIDS		NFIDC	Upper middle income		Latin America and the Caribbean	Latin America and the Caribbean	Caribbean	RLC	Developing	M	0	0.000351556	0.000351556
LIE	Liechtenstein	Europe	Western Europe							High income		Northern America and Europe	Europe	Western Europe		Developed
LKA	Sri Lanka	Asia	Southern Asia						NFIDC	Lower middle income		Central Asia and Southern Asia	Asia	Southern Asia	RAP	Developing	I+M	0.0117129	0.130204	0.141917
LSO	Lesotho	Africa	Sub-Saharan Africa	Southern Africa	LDC	LLDC		LIFDC	NFIDC	Lower middle income		Sub-Saharan Africa	Sub-Saharan Africa	Southern Africa	RAF	Developing	I	0.00132733	0	0.00132733
LTU	Lithuania	Europe	Northern Europe							High income	EU	Northern America and Europe	Europe	Northern Europe	REU	Developed	I+M
LUX	Luxembourg	Europe	Western Europe							High income	EU	Northern America and Europe	Europe	Western Europe	REU	Developed	I
LVA	Latvia	Europe	Northern Europe							High income	EU	Northern America and Europe	Europe	Northern Europe	REU	Developed	I+M
MAC	China, Macao	Asia	Eastern Asia							High income		Eastern Asia and South-eastern Asia	Asia	Eastern Asia		Developing
MAF	Saint Martin (French Part)	Americas	Latin America and the Caribbean	Caribbean						High income		Latin America and the Caribbean	Latin America and the Caribbean	Caribbean		Developing
MAR	Morocco	Africa	Northern Africa						NFIDC	Lower middle income		Western Asia and Northern Africa	Northern Africa	Northern Africa	RNE	Developing	I+M	0.000332508	0.0162949	0.0166274
MCO	Monaco	Europe	Western Europe							High income		Northern America and Europe	Europe	Western Europe	REU	Developed
MDA	Republic of Moldova	Europe	Eastern Europe			LLDC				Upper middle income		Northern America and Europe	Europe	Eastern Europe	REU	Developed	I
MDG	Madagascar	Africa	Sub-Saharan Africa	Eastern Africa	LDC			LIFDC	NFIDC	Low income		Sub-Saharan Africa	Sub-Saharan Africa	Eastern Africa	RAF	Developing	I+M	0.0357058	0.0743516	0.110057
MDV	Maldives	Asia	Southern Asia				SIDS		NFIDC	Upper middle income		Central Asia and Southern Asia	Asia	Southern Asia	RAP	Developing	M	0	0.00584942	0.00584942
MEX	Mexico	Americas	Latin America and the Caribbean	Central America						Upper middle income		Latin America and the Caribbean	Latin America and the Caribbean	Central America	RLC	Developing	I+M	0.00348665	0.053057	0.0565437
MHL	Marshall Islands	Oceania	Micronesia				SIDS			Upper middle income		Oceania (excluding Australia and New Zealand)	Oceania	Micronesia	RAP	Developing
MKD	North Macedonia	Europe	Southern Europe			LLDC				Upper middle income		Northern America and Europe	Europe	Southern Europe	REU	Developed	I
MLI	Mali	Africa	Sub-Saharan Africa	Western Africa	LDC	LLDC		LIFDC	NFIDC	Low income		Sub-Saharan Africa	Sub-Saharan Africa	Western Africa	RAF	Developing	I	0.113504	0	0.113504
MLT	Malta	Europe	Southern Europe							High income	EU	Northern America and Europe	Europe	Southern Europe	REU	Developed	M
MMR	Myanmar	Asia	South-eastern Asia		LDC				NFIDC	Lower middle income		Eastern Asia and South-eastern Asia	Asia	South-eastern Asia	RAP	Developing	I+M	0.521425	0.487862	1.00929
MNE	Montenegro	Europe	Southern Europe							Upper middle income		Northern America and Europe	Europe	Southern Europe	REU	Developed	I+M
MNG	Mongolia	Asia	Eastern Asia			LLDC			NFIDC	Lower middle income		Eastern Asia and South-eastern Asia	Asia	Eastern Asia	RAP	Developing	I	0.0139732	0	0.0139732
MNP	Northern Mariana Islands	Oceania	Micronesia				SIDS			High income		Oceania (excluding Australia and New Zealand)	Oceania	Micronesia		Developing
MOZ	Mozambique	Africa	Sub-Saharan Africa	Eastern Africa	LDC			LIFDC	NFIDC	Low income		Sub-Saharan Africa	Sub-Saharan Africa	Eastern Africa	RAF	Developing	I+M	0.0161498	0.0743864	0.0905362
MRT	Mauritania	Africa	Sub-Saharan Africa	Western Africa	LDC			LIFDC	NFIDC	Lower middle income		Sub-Saharan Africa	Sub-Saharan Africa	Western Africa	RNE	Developing	I+M	0.00310684	0.0120008	0.0151076
MSR	Montserrat	Americas	Latin America and the Caribbean	Caribbean			SIDS					Latin America and the Caribbean	Latin America and the Caribbean	Caribbean		Developing
MTQ	Martinique	Americas	Latin America and the Caribbean	Caribbean								Latin America and the Caribbean	Latin America and the Caribbean	Caribbean		Developing
MUS	Mauritius	Africa	Sub-Saharan Africa	Eastern Africa			SIDS		NFIDC	Upper middle income		Sub-Saharan Africa	Sub-Saharan Africa	Eastern Africa	RAF	Developing	M	0	0.00455337	0.00455337
MWI	Malawi	Africa	Sub-Saharan Africa	Eastern Africa	LDC	LLDC		LIFDC	NFIDC	Low income		Sub-Saharan Africa	Sub-Saharan Africa	Eastern Africa	RAF	Developing	I	0.0402376	0	0.0402376
MYS	Malaysia	Asia	South-eastern Asia							Upper middle income		Eastern Asia and South-eastern Asia	Asia	South-eastern Asia	RAP	Developing	I+M	0.0275693	0.0843027	0.111872
MYT	Mayotte	Africa	Sub-Saharan Africa	Eastern Africa								Sub-Saharan Africa	Sub-Saharan Africa	Eastern Africa		Developing
NAM	Namibia	Africa	Sub-Saharan Africa	Southern Africa					NFIDC	Upper middle income		Sub-Saharan Africa	Sub-Saharan Africa	Southern Africa	RAF	Developing	I+M	0	0	0
NCL	New Caledonia	Oceania	Melanesia				SIDS			High income		Oceania (excluding Australia and New Zealand)	Oceania	Melanesia		Developing	M	0	0.000802633	0.000802633
NER	Niger	Africa	Sub-Saharan Africa	Western Africa	LDC	LLDC		LIFDC	NFIDC	Low income		Sub-Saharan Africa	Sub-Saharan Africa	Western Africa	RAF	Developing	I	0.0100596	0	0.0100596
NFK	Norfolk Island	Oceania	Australia and New Zealand									Australia and New Zealand	Oceania	Australia and New Zealand		Developed
NGA	Nigeria	Africa	Sub-Saharan Africa	Western Africa						Lower middle income		Sub-Saharan Africa	Sub-Saharan Africa	Western Africa	RAF	Developing	I+M	0.314495	0.0716151	0.38611
NIC	Nicaragua	Americas	Latin America and the Caribbean	Central America				LIFDC		Lower middle income		Latin America and the Caribbean	Latin America and the Caribbean	Central America	RLC	Developing	I+M	0.00144587	0.00681133	0.0082572
NIU	Niue	Oceania	Polynesia				SIDS					Oceania (excluding Australia and New Zealand)	Oceania	Polynesia	RAP	Developing
NLD	Netherlands	Europe	Western Europe							High income	EU	Northern America and Europe	Europe	Western Europe	REU	Developed	I+M
NOR	Norway	Europe	Northern Europe							High income		Northern America and Europe	Europe	Northern Europe	REU	Developed	I+M
NPL	Nepal	Asia	Southern Asia		LDC	LLDC		LIFDC	NFIDC	Lower middle income		Central Asia and Southern Asia	Asia	Southern Asia	RAP	Developing	I	0.535601	0	0.535601
NRU	Nauru	Oceania	Micronesia				SIDS			High income		Oceania (excluding Australia and New Zealand)	Oceania	Micronesia	RAP	Developing
NZL	New Zealand	Oceania	Australia and New Zealand							High income		Australia and New Zealand	Oceania	Australia and New Zealand	RAP	Developed	I+M	0	0	0
OMN	Oman	Asia	Western Asia							High income		Western Asia and Northern Africa	Asia	Western Asia	RNE	Developing	M	0	0.00503141	0.00503141
PAK	Pakistan	Asia	Southern Asia						NFIDC	Lower middle income		Central Asia and Southern Asia	Asia	Southern Asia	RAP	Developing	I+M	0.857436	0.365422	1.22286
PAN	Panama	Americas	Latin America and the Caribbean	Central America						Upper middle income		Latin America and the Caribbean	Latin America and the Caribbean	Central America	RLC	Developing	I+M	0.000958183	0.00338486	0.00434304
PCN	Pitcairn	Oceania	Polynesia									Oceania (excluding Australia and New Zealand)	Oceania	Polynesia		Developing
PER	Peru	Americas	Latin America and the Caribbean	South America					NFIDC	Upper middle income		Latin America and the Caribbean	Latin America and the Caribbean	South America	RLC	Developing	I+M	0.0063159	0.000108462	0.00642437
PHL	Philippines	Asia	South-eastern Asia							Lower middle income		Eastern Asia and South-eastern Asia	Asia	South-eastern Asia	RAP	Developing	I+M	0.0635409	0.607397	0.670938
PLW	Palau	Oceania	Micronesia				SIDS			High income		Oceania (excluding Australia and New Zealand)	Oceania	Micronesia	RAP	Developing
PNG	Papua New Guinea	Oceania	Melanesia				SIDS			Lower middle income		Oceania (excluding Australia and New Zealand)	Oceania	Melanesia	RAP	Developing	I+M	0.0348735	0.0440098	0.0788833
POL	Poland	Europe	Eastern Europe							High income	EU	Northern America and Europe	Europe	Eastern Europe	REU	Developed	I+M
PRI	Puerto Rico	Americas	Latin America and the Caribbean	Caribbean			SIDS			High income		Latin America and the Caribbean	Latin America and the Caribbean	Caribbean		Developing	M	0	0.000280877	0.000280877
PRK	Democratic People's Republic of Korea	Asia	Eastern Asia					LIFDC		Low income		Eastern Asia and South-eastern Asia	Asia	Eastern Asia	RAP	Developing	I+M	0.0650977	0.100205	0.165302
PRT	Portugal	Europe	Southern Europe							High income	EU	Northern America and Europe	Europe	Southern Europe	REU	Developed	I+M
PRY	Paraguay	Americas	Latin America and the Caribbean	South America		LLDC				Upper middle income		Latin America and the Caribbean	Latin America and the Caribbean	South America	RLC	Developing	I	0.00373983	0	0.00373983
PSE	Palestine	Asia	Western Asia							Lower middle income		Western Asia and Northern Africa	Asia	Western Asia		Developing	M	0	0.00284162	0.00284162
PYF	French Polynesia	Oceania	Polynesia				SIDS			High income		Oceania (excluding Australia and New Zealand)	Oceania	Polynesia		Developing	I+M	0.000197005	0.00309112	0.00328812
QAT	Qatar	Asia	Western Asia							High income		Western Asia and Northern Africa	Asia	Western Asia	RNE	Developing	M	0	0.00157159	0.00157159
REU	Réunion	Africa	Sub-Saharan Africa	Eastern Africa								Sub-Saharan Africa	Sub-Saharan Africa	Eastern Africa		Developing
ROU	Romania	Europe	Eastern Europe							Upper middle income	EU	Northern America and Europe	Europe	Eastern Europe	REU	Developed	I+M
RUS	Russian Federation	Europe	Eastern Europe							Upper middle income		Northern America and Europe	Europe	Eastern Europe	REU	Developed	I+M
RWA	Rwanda	Africa	Sub-Saharan Africa	Eastern Africa	LDC	LLDC		LIFDC	NFIDC	Low income		Sub-Saharan Africa	Sub-Saharan Africa	Eastern Africa	RAF	Developing	I	0.00688327	0	0.00688327
SAU	Saudi Arabia	Asia	Western Asia							High income		Western Asia and Northern Africa	Asia	Western Asia	RNE	Developing	M	0	0.0114361	0.0114361
SDN	Sudan	Africa	Northern Africa		LDC			LIFDC	NFIDC	Low income		Western Asia and Northern Africa	Northern Africa	Northern Africa	RNE	Developing	I+M	0.00545716	0.0139447	0.0194018
SEN	Senegal	Africa	Sub-Saharan Africa	Western Africa	LDC			LIFDC	NFIDC	Lower middle income		Sub-Saharan Africa	Sub-Saharan Africa	Western Africa	RAF	Developing	I+M	0.00982517	0.0326878	0.0425129
SGP	Singapore	Asia	South-eastern Asia				SIDS			High income		Eastern Asia and South-eastern Asia	Asia	South-eastern Asia	RAP	Developing
SGS	South Georgia and the South Sandwich Islands	Americas	Latin America and the Caribbean	South America								Latin America and the Caribbean	Latin America and the Caribbean	South America		Developing
SHN	Saint Helena	Africa	Sub-Saharan Africa	Western Africa								Sub-Saharan Africa	Sub-Saharan Africa	Western Africa		Developing
SJM	Svalbard and Jan Mayen Islands	Europe	Northern Europe									Northern America and Europe	Europe	Northern Europe		Developed
SLB	Solomon Islands	Oceania	Melanesia		LDC		SIDS	LIFDC	NFIDC	Lower middle income		Oceania (excluding Australia and New Zealand)	Oceania	Melanesia	RAP	Developing	M	0	0.0100135	0.0100135
SLE	Sierra Leone	Africa	Sub-Saharan Africa	Western Africa	LDC			LIFDC	NFIDC	Low income		Sub-Saharan Africa	Sub-Saharan Africa	Western Africa	RAF	Developing	I+M	0.0156874	0.025112	0.0407995
SLV	El Salvador	Americas	Latin America and the Caribbean	Central America					NFIDC	Lower middle income		Latin America and the Caribbean	Latin America and the Caribbean	Central America	RLC	Developing	I+M	0.000830606	0.0022534	0.00308401
SMR	San Marino	Europe	Southern Europe							High income		Northern America and Europe	Europe	Southern Europe	REU	Developed
SOM	Somalia	Africa	Sub-Saharan Africa	Eastern Africa	LDC			LIFDC	NFIDC	Low income		Sub-Saharan Africa	Sub-Saharan Africa	Eastern Africa	RAF	Developing	I+M	0.000147381	0.00217234	0.00231972
SPM	Saint Pierre and Miquelon	Americas	Northern America									Northern America and Europe	Northern America	Northern America		Developed
SRB	Serbia	Europe	Southern Europe							Upper middle income		Northern America and Europe	Europe	Southern Europe	REU	Developed	I
SSD	South Sudan	Africa	Sub-Saharan Africa	Eastern Africa	LDC	LLDC		LIFDC	NFIDC	Low income		Sub-Saharan Africa	Sub-Saharan Africa	Eastern Africa	RAF	Developing	I	0.00683304	0	0.00683304
STP	Sao Tome and Principe	Africa	Sub-Saharan Africa	Middle Africa	LDC		SIDS	LIFDC	NFIDC	Lower middle income		Sub-Saharan Africa	Sub-Saharan Africa	Middle Africa	RAF	Developing	M	0	0.000484984	0.000484984
SUR	Suriname	Americas	Latin America and the Caribbean	South America			SIDS			Upper middle income		Latin America and the Caribbean	Latin America and the Caribbean	South America	RLC	Developing	I+M	4.9343e-05	0.000393813	0.000443156
SVK	Slovakia	Europe	Eastern Europe							High income	EU	Northern America and Europe	Europe	Eastern Europe	REU	Developed	I
SVN	Slovenia	Europe	Southern Europe							High income	EU	Northern America and Europe	Europe	Southern Europe	REU	Developed	I+M
SWE	Sweden	Europe	Northern Europe							High income	EU	Northern America and Europe	Europe	Northern Europe	REU	Developed	I+M
SWZ	Eswatini	Africa	Sub-Saharan Africa	Southern Africa		LLDC			NFIDC	Lower middle income		Sub-Saharan Africa	Sub-Saharan Africa	Southern Africa	RAF	Developing	I	0.00084569	0	0.00084569
SXM	Sint Maarten (Dutch part)	Americas	Latin America and the Caribbean	Caribbean			SIDS			High income		Latin America and the Caribbean	Latin America and the Caribbean	Caribbean		Developing
SYC	Seychelles	Africa	Sub-Saharan Africa	Eastern Africa			SIDS			High income		Sub-Saharan Africa	Sub-Saharan Africa	Eastern Africa	RAF	Developing
SYR	Syrian Arab Republic	Asia	Western Asia					LIFDC		Low income		Western Asia and Northern Africa	Asia	Western Asia	RNE	Developing	I+M	0.0015092	0.00328786	0.00479706
TCA	Turks and Caicos Islands	Americas	Latin America and the Caribbean	Caribbean						High income		Latin America and the Caribbean	Latin America and the Caribbean	Caribbean		Developing
TCD	Chad	Africa	Sub-Saharan Africa	Middle Africa	LDC	LLDC		LIFDC	NFIDC	Low income		Sub-Saharan Africa	Sub-Saharan Africa	Middle Africa	RAF	Developing	I	0.278231	0	0.278231
TGO	Togo	Africa	Sub-Saharan Africa	Western Africa	LDC			LIFDC	NFIDC	Low income		Sub-Saharan Africa	Sub-Saharan Africa	Western Africa	RAF	Developing	I+M	0.00741358	0.00409727	0.0115109
THA	Thailand	Asia	South-eastern Asia							Upper middle income		Eastern Asia and South-eastern Asia	Asia	South-eastern Asia	RAP	Developing	I+M	0.754805	0	0.754805
TJK	Tajikistan	Asia	Central Asia			LLDC		LIFDC		Lower middle income		Central Asia and Southern Asia	Asia	Central Asia	REU	Developing	I
TKL	Tokelau	Oceania	Polynesia									Oceania (excluding Australia and New Zealand)	Oceania	Polynesia		Developing
TKM	Turkmenistan	Asia	Central Asia			LLDC				Upper middle income		Central Asia and Southern Asia	Asia	Central Asia	REU	Developing	I
TLS	Timor-Leste	Asia	South-eastern Asia		LDC		SIDS		NFIDC	Lower middle income		Eastern Asia and South-eastern Asia	Asia	South-eastern Asia	RAP	Developing	M	0	0.0285045	0.0285045
TON	Tonga	Oceania	Polynesia				SIDS			Upper middle income		Oceania (excluding Australia and New Zealand)	Oceania	Polynesia	RAP	Developing	M	0	0.002552	0.002552
TTO	Trinidad and Tobago	Americas	Latin America and the Caribbean	Caribbean			SIDS		NFIDC	High income		Latin America and the Caribbean	Latin America and the Caribbean	Caribbean	RLC	Developing	M	0	0.000534677	0.000534677
TUN	Tunisia	Africa	Northern Africa						NFIDC	Lower middle income		Western Asia and Northern Africa	Northern Africa	Northern Africa	RNE	Developing	I+M	0.00014868	0.0147289	0.0148776
TUR	Turkey	Asia	Western Asia							Upper middle income		Western Asia and Northern Africa	Asia	Western Asia	REU	Developing	I+M
TUV	Tuvalu	Oceania	Polynesia		LDC		SIDS		NFIDC	Upper middle income		Oceania (excluding Australia and New Zealand)	Oceania	Polynesia	RAP	Developing
TWN	Taiwan, Province of China	Asia	Eastern Asia							High income		Eastern Asia and South-eastern Asia	Asia	Eastern Asia		Developing	I+M	0.0127038	0.0440339	0.0567378
TZA	United Republic of Tanzania	Africa	Sub-Saharan Africa	Eastern Africa	LDC			LIFDC	NFIDC	Lower middle income		Sub-Saharan Africa	Sub-Saharan Africa	Eastern Africa	RAF	Developing	I+M	0.0443688	0.0281946	0.0725634
UGA	Uganda	Africa	Sub-Saharan Africa	Eastern Africa	LDC	LLDC		LIFDC	NFIDC	Low income		Sub-Saharan Africa	Sub-Saharan Africa	Eastern Africa	RAF	Developing	I	0.208716	0	0.208716
UKR	Ukraine	Europe	Eastern Europe							Lower middle income		Northern America and Europe	Europe	Eastern Europe	REU	Developed	I+M
UMI	United States Minor Outlying Islands	Oceania	Micronesia									Oceania (excluding Australia and New Zealand)	Oceania	Micronesia		Developing
URY	Uruguay	Americas	Latin America and the Caribbean	South America						High income		Latin America and the Caribbean	Latin America and the Caribbean	South America	RLC	Developing	I+M	0.000382176	0.00044688	0.000829056
USA	United States of America	Americas	Northern America							High income		Northern America and Europe	Northern America	Northern America	No RO; Country covered by the Liason Office for North America	Developed	I+M	0.00398323	0.0194494	0.0234326
UZB	Uzbekistan	Asia	Central Asia			LLDC		LIFDC		Lower middle income		Central Asia and Southern Asia	Asia	Central Asia	REU	Developing	I
VAT	Holy See	Europe	Southern Europe									Northern America and Europe	Europe	Southern Europe	Not a member country of FAO	Developed
VCT	Saint Vincent and the Grenadines	Americas	Latin America and the Caribbean	Caribbean			SIDS		NFIDC	Upper middle income		Latin America and the Caribbean	Latin America and the Caribbean	Caribbean	RLC	Developing	M	0	0.000128965	0.000128965
VEN	Venezuela (Bolivarian Republic of)	Americas	Latin America and the Caribbean	South America					NFIDC	(*) Upper middle income		Latin America and the Caribbean	Latin America and the Caribbean	South America	RLC	Developing	I+M	0.00104086	0.0135637	0.0146046
VGB	British Virgin Islands	Americas	Latin America and the Caribbean	Caribbean			SIDS			High income		Latin America and the Caribbean	Latin America and the Caribbean	Caribbean		Developing
VIR	United States Virgin Islands	Americas	Latin America and the Caribbean	Caribbean			SIDS			High income		Latin America and the Caribbean	Latin America and the Caribbean	Caribbean		Developing	M	0	4.22234e-05	4.22234e-05
VNM	Viet Nam	Asia	South-eastern Asia							Lower middle income		Eastern Asia and South-eastern Asia	Asia	South-eastern Asia	RAP	Developing	I+M	0.021166	0.188939	0.210105
VUT	Vanuatu	Oceania	Melanesia				SIDS		NFIDC	Lower middle income		Oceania (excluding Australia and New Zealand)	Oceania	Melanesia	RAP	Developing	M	0	0.00766759	0.00766759
WLF	Wallis and Futuna Islands	Oceania	Polynesia									Oceania (excluding Australia and New Zealand)	Oceania	Polynesia		Developing
WSM	Samoa	Oceania	Polynesia				SIDS		NFIDC	Lower middle income		Oceania (excluding Australia and New Zealand)	Oceania	Polynesia	RAP	Developing	I+M	7.10428e-05	0.00350881	0.00357985
XSQ	Sark	Europe	Northern Europe	Channel Islands						High income		Northern America and Europe	Europe	Northern Europe
YEM	Yemen	Asia	Western Asia		LDC			LIFDC	NFIDC	Low income		Western Asia and Northern Africa	Asia	Western Asia	RNE	Developing	M	0	0.0231173	0.0231173
ZAF	South Africa	Africa	Sub-Saharan Africa	Southern Africa						Upper middle income		Sub-Saharan Africa	Sub-Saharan Africa	Southern Africa	RAF	Developing	I+M	0.00984815	0.00661448	0.0164626
ZMB	Zambia	Africa	Sub-Saharan Africa	Eastern Africa	LDC	LLDC			NFIDC	Lower middle income		Sub-Saharan Africa	Sub-Saharan Africa	Eastern Africa	RAF	Developing	I	0.0618556	0	0.0618556
ZWE	Zimbabwe	Africa	Sub-Saharan Africa	Eastern Africa		LLDC		LIFDC		Lower middle income		Sub-Saharan Africa	Sub-Saharan Africa	Eastern Africa	RAF	Developing	I	0.0484896	0	0.0484896
