# Supplementary material for: Fishing for subsistence constitutes a livelihood safety net for populations dependent on aquatic foods around the world
Source: Nat Food. 2023 Sep 25;4(10):874–85. doi: 10.1038/s43016-023-00844-4 (PMC10589092; doi:10.1038/s43016-023-00844-4)
Supplement: Supplementary file 4 — Statistical source data. [file 43016_2023_844_MOESM4_ESM.xlsx]

## Sheet: Figure 1 panel A
Figure 1. Geographic distribution of small-scale fisheries employment and subsistence fishing*	Regional distribution of subsistence fishing in SSF
		Millions
CONTCD	Region	Total dependents	Employment in SSF	Subsistence workers in SSF
AFR	Africa	59.57	8.96	4.66
AME	Americas	17.69	3.6	0.7
ASI	Asia	403.89	46.13	46.45
EUR	Europe	4.24	0.98	Not estimatable
OCE	Oceania	6.36	0.53	1.02

## Sheet: Figure 1 panel B
Countries with the largest employment and subsistence in SSF												Millions
iso3code	Country_name	Region	Sub_Region	Intermediate_Region	Least_DevelopedCountries	Low_Income_Food_DeficitCountrie	Net_Food_Importing_DevelopingCo	Income_Level	development_status	Source estimates	fishery_type	Employment in SSF	Subsistence workers in SSF	Total
CHN	China	Asia	Eastern Asia					Upper middle income	Developing	Estimates from survey (LFS/HIES)	I+M	18.0684	17.4538	35.5221
IND	India	Asia	Southern Asia					Lower middle income	Developing	Estimates from survey (LFS/HIES)	I+M	9.58069	3.54188	13.1226
BGD	Bangladesh	Asia	Southern Asia		LDC	LIFDC	NFIDC	Lower middle income	Developing	Estimates from survey (LFS/HIES)	I+M	3.18981	9.70466	12.8945
IDN	Indonesia	Asia	South-eastern Asia					Lower middle income	Developing	Estimates from survey (LFS/HIES)	I+M	3.31736	1.40604	4.72339
PAK	Pakistan	Asia	Southern Asia				NFIDC	Lower middle income	Developing	Estimates from survey (LFS/HIES)	I+M	1.42976	2.9928	4.42256
PHL	Philippines	Asia	South-eastern Asia					Lower middle income	Developing	Estimates from survey (LFS/HIES)	I+M	2.28376	1.32218	3.60594
NGA	Nigeria	Africa	Sub-Saharan Africa	Western Africa				Lower middle income	Developing	Estimates from survey (LFS/HIES)	I+M	2.55243	0.765636	3.31807
MMR	Myanmar	Asia	South-eastern Asia		LDC		NFIDC	Lower middle income	Developing	Estimates from survey (LFS/HIES)	I+M	1.28706	1.98894	3.276
KHM	Cambodia	Asia	South-eastern Asia		LDC		NFIDC	Lower middle income	Developing	Estimates from survey (LFS/HIES)	I+M	0.877312	0.962125	1.83944
VNM	Viet Nam	Asia	South-eastern Asia					Lower middle income	Developing	Estimates from survey (LFS/HIES)	I+M	0.930463	0.416875	1.34734
JPN	Japan	Asia	Eastern Asia					High income	Developed	Weighted regression analysis	I+M	1.02299	0.187109	1.21009
