# Supplementary material for: Fishing for subsistence constitutes a livelihood safety net for populations dependent on aquatic foods around the world
Source: Nat Food. 2023 Sep 25;4(10):874–85. doi: 10.1038/s43016-023-00844-4 (PMC10589092; doi:10.1038/s43016-023-00844-4)
Supplement: Supplementary file 5 — Statistical source data. [file 43016_2023_844_MOESM5_ESM.xlsx]

## Sheet: Figure 2
Estimated participation in fisheries employment and subsistence activity in 2016, by gender and region
	Millions of people							Percentage
	Small-scale fisheries				Large-scale fisheries			Small-scale fisheries				Large-scale fisheries
	Employment		Subsistence		Employment			Employment		Subsistence		Employment
Continent	Women	Men	Women	Men	Women	Men	Total	Women	Men	Women	Men	Women	Men	Total
Africa	2646.21	6314.22	2645.58	2013.32	280.935	547.635	14447.9	18.3155	43.7033	18.3112	13.9351	1.94447	3.79042	100
Asia	16516.1	29616.9	20376.1	26075.8	1491.68	3231.38	97307.9	16.973	30.4362	20.9398	26.7972	1.53295	3.32077	100
Europe	357.639	620.744	0	0	337.433	574.941	1890.76	18.9151	32.8304	0	0	17.8464	30.408	100
Oceania	160.25	368.538	516.882	507.834	22.0283	30.1007	1605.63	9.98048	22.9528	32.1918	31.6283	1.37194	1.87469	100
Americas	1179.24	2420.9	323.296	378.35	245.536	550.487	5097.82	23.1323	47.489	6.34186	7.4218	4.8165	10.7985	100
Total	20859.5	39341.3	23861.9	28975.3	2377.62	4934.54	120350	17.3323	32.689	19.827	24.0759	1.97558	4.10015	100
