# Supplementary material for: Fishing for subsistence constitutes a livelihood safety net for populations dependent on aquatic foods around the world
Source: Nat Food. 2023 Sep 25;4(10):874–85. doi: 10.1038/s43016-023-00844-4 (PMC10589092; doi:10.1038/s43016-023-00844-4)
Supplement: Supplementary file 6 — Statistical source data. [file 43016_2023_844_MOESM6_ESM.xlsx]

## Sheet: Figure 3
iso3code	Country_name	Ratio of subsistence fishing to employment in harvestng SSF	Log Ratio of subsistence fishing to employment in harvestng SSF	Vulnerability (WRI)
AFG	Afghanistan	12.5281	2.52797	66.63
AGO	Angola	1.98476	0.685496	65.86
ALB	Albania			41.63
ARE	United Arab Emirates	0.317831	-1.14624	29.97
ARG	Argentina	0.171086	-1.76559	30.38
ARM	Armenia			37.92
ATG	Antigua and Barbuda			40.28
AUS	Australia	15.6958	2.75339	25.12
AUT	Austria			23.41
AZE	Azerbaijan			40.9
BDI	Burundi	4.0453	1.39756	70.02
BEL	Belgium			23.79
BEN	Benin	1.6149	0.479275	65.33
BFA	Burkina Faso	2.68596	0.988038	67.48
BGD	Bangladesh	9.45504	2.24655	57.74
BGR	Bulgaria			34.55
BHR	Bahrain	0.542577	-0.611426	39.94
BHS	Bahamas	0.0654002	-2.72723	36.74
BIH	Bosnia and Herzegovina			43.01
BLR	Belarus			32.96
BLZ	Belize	0.272236	-1.30109	47.97
BOL	Bolivia (Plurinational State of)	0.263882	-1.33225	49.67
BRA	Brazil	0.365374	-1.00683	43.8
BRB	Barbados	0.122914	-2.09627	37.96
BRN	Brunei Darussalam	4.46371	1.49598	39.14
BTN	Bhutan	35.4071	3.56691	47.12
BWA	Botswana	3.7936	1.33332	47.86
CAF	Central African Republic	7.29631	1.98737	75.83
CAN	Canada	0.262711	-1.3367	33.3
CHE	Switzerland			22.68
CHL	Chile	0.282645	-1.26356	34.83
CHN	China	2.61465	0.961129	41.08
CIV	Côte d'Ivoire	1.82132	0.599563	64.1
CMR	Cameroon	1.25474	0.226928	64.21
COD	Democratic Republic of the Congo	1.65745	0.505281	74.04
COG	Congo	2.06798	0.72657	64.76
COL	Colombia	0.263918	-1.33211	45.32
COM	Comoros	2.18019	0.779411	63.13
CPV	Cabo Verde	2.91555	1.07006	47.59
CRI	Costa Rica	0.768884	-0.262816	38.54
CUB	Cuba			35.26
CYP	Cyprus			35.78
CZE	Czechia			28.46
DEU	Germany			23.12
DJI	Djibouti	2.16267	0.771343	60.03
DMA	Dominica			44.41
DNK	Denmark			23.43
DOM	Dominican Republic	0.211129	-1.55529	46.48
DZA	Algeria	1.49191	0.400056	46.14
ECU	Ecuador	0.426627	-0.851845	47.05
EGY	Egypt	0.307828	-1.17821	48.33
ERI	Eritrea	7.00375	1.94645	71.09
ESP	Spain			30.73
EST	Estonia			30.52
ETH	Ethiopia	7.30644	1.98876	67.52
FIN	Finland			24.24
FJI	Fiji	1.18564	0.170284	46.55
FRA	France			26.06
FSM	Micronesia (Federated States of)			50.71
GAB	Gabon	1.44198	0.366017	51.79
GBR	United Kingdom of Great Britain and Northern Ireland			27.92
GEO	Georgia			37.56
GHA	Ghana	0.337596	-1.08591	56.88
GIN	Guinea	1.94269	0.664074	68.08
GMB	Gambia	1.6197	0.482243	62.78
GNB	Guinea-Bissau	0.984799	-0.0153182	70.92
GNQ	Equatorial Guinea	2.28237	0.825215	57.28
GRC	Greece			31.18
GRD	Grenada			43.98
GTM	Guatemala	0.605078	-0.502397	54.98
GUY	Guyana	0.21572	-1.53378	49.69
HND	Honduras	1.03008	0.0296363	54.35
HRV	Croatia			34.9
HTI	Haiti	0.580441	-0.543967	67.91
HUN	Hungary			33.25
IDN	Indonesia	0.624093	-0.471456	50.1
IND	India	0.540625	-0.61503	53.09
IRL	Ireland			26.9
IRN	Iran (Islamic Republic of)	3.4342	1.23378	46.15
IRQ	Iraq	0.569401	-0.56317	54.54
ISL	Iceland			23.95
ISR	Israel			27.1
ITA	Italy			31.58
JAM	Jamaica	0.470366	-0.754245	46.37
JOR	Jordan	4.31364	1.46178	44.47
JPN	Japan	0.742269	-0.298043	25.09
KAZ	Kazakhstan			37.29
KEN	Kenya	1.19674	0.179605	62.13
KGZ	Kyrgyzstan			43.96
KHM	Cambodia	5.91724	1.77787	58.76
KIR	Kiribati	22.5207	3.11444	57.34
KOR	Republic of Korea	2.68094	0.986167	27.45
KWT	Kuwait	0.897253	-0.108417	36.28
LAO	Lao People's Democratic Republic	34.3746	3.53732	55.64
LBN	Lebanon	0.864443	-0.14567	47.31
LBR	Liberia	2.31988	0.841515	66.17
LBY	Libya	1.71889	0.541681	47.12
LCA	Saint Lucia	0.650807	-0.429542	45.96
LKA	Sri Lanka	1.1698	0.156832	61.04
LSO	Lesotho	4.34114	1.46814	59.98
LTU	Lithuania			29.72
LUX	Luxembourg			26.41
LVA	Latvia			34.21
MAR	Morocco	0.307824	-1.17823	40.21
MDA	Republic of Moldova			41.51
MDG	Madagascar	0.947729	-0.053687	69.71
MDV	Maldives	1.19411	0.177399	40.39
MEX	Mexico	0.571887	-0.558813	42.44
MKD	North Macedonia			48
MLI	Mali	0.63085	-0.460687	68.64
MLT	Malta			29.96
MMR	Myanmar	3.28485	1.18932	56.11
MNE	Montenegro			37.92
MNG	Mongolia	7.22187	1.97711	43.09
MOZ	Mozambique	1.45018	0.371688	68.73
MRT	Mauritania	2.31557	0.839657	62.37
MUS	Mauritius	1.57113	0.451793	37.92
MWI	Malawi	1.23761	0.213182	64
MYS	Malaysia	3.66662	1.29927	40.49
NAM	Namibia			51.89
NER	Niger	1.13199	0.123979	72.15
NGA	Nigeria	0.61779	-0.481607	64.46
NIC	Nicaragua	0.701892	-0.353976	54.25
NLD	Netherlands			25.13
NOR	Norway			26.48
NPL	Nepal	12.1621	2.49832	54.76
NZL	New Zealand			28.2
OMN	Oman	0.412542	-0.885416	42.02
PAK	Pakistan	9.35551	2.23597	56.88
PAN	Panama	0.32549	-1.12242	43.74
PER	Peru	0.149121	-1.903	45.26
PHL	Philippines	1.14108	0.131978	50.11
PNG	Papua New Guinea	1.10052	0.0957824	68.27
POL	Poland			32.46
PRT	Portugal			36.63
PRY	Paraguay	0.262746	-1.33657	47.98
ROU	Romania			37.11
RUS	Russian Federation			37.21
RWA	Rwanda	2.33625	0.848547	47.19
SAU	Saudi Arabia	0.938137	-0.0638594	36.46
SDN	Sudan	0.760786	-0.273403	64.49
SEN	Senegal	0.655173	-0.422855	59.31
SGP	Singapore			28.1
SLB	Solomon Islands	0.357646	-1.02821	60.95
SLE	Sierra Leone	1.76907	0.570455	68.87
SLV	El Salvador	0.38229	-0.961575	48.46
SRB	Serbia			39.14
STP	Sao Tome and Principe	2.6	0.955511	56.6
SUR	Suriname	0.155912	-1.85846	48.41
SVK	Slovakia			32.97
SVN	Slovenia			30.04
SWE	Sweden			25.62
SWZ	Eswatini	4.2961	1.45771	57.98
SYC	Seychelles			40.97
SYR	Syrian Arab Republic	1.01416	0.0140605	55.77
TCD	Chad	4.47963	1.49954	75.75
TGO	Togo	2.02677	0.706445	66.23
THA	Thailand	10.066	2.30917	44.06
TJK	Tajikistan			48.06
TKM	Turkmenistan			47.72
TLS	Timor-Leste	7.73826	2.04618	55.73
TON	Tonga	0.883482	-0.123885	47.95
TTO	Trinidad and Tobago	0.12302	-2.09541	38.41
TUN	Tunisia	1.11895	0.11239	44.74
TUR	Turkey			40.65
TZA	United Republic of Tanzania	1.01751	0.0173613	66.98
UGA	Uganda	1.47602	0.389348	67.07
UKR	Ukraine			39.36
URY	Uruguay	0.283644	-1.26004	34.83
USA	United States of America	0.439514	-0.822086	30.58
UZB	Uzbekistan			48.56
VCT	Saint Vincent and the Grenadines	0.122707	-2.09795	43
VEN	Venezuela (Bolivarian Republic of)	0.278774	-1.27736	49.86
VNM	Viet Nam	0.778182	-0.250795	46.6
VUT	Vanuatu	6.08964	1.80659	57.82
WSM	Samoa	0.900279	-0.105051	48.32
YEM	Yemen	1.29483	0.258381	69.12
ZAF	South Africa	2.12029	0.751553	47.93
ZMB	Zambia	1.75334	0.561519	63.67
ZWE	Zimbabwe	3.91468	1.36473	64.11
