# Supplementary material for: Fishing for subsistence constitutes a livelihood safety net for populations dependent on aquatic foods around the world
Source: Nat Food. 2023 Sep 25;4(10):874–85. doi: 10.1038/s43016-023-00844-4 (PMC10589092; doi:10.1038/s43016-023-00844-4)
Supplement: Supplementary file 7 — Statistical source data. [file 43016_2023_844_MOESM7_ESM.xlsx]

## Sheet: Figure 4
Share of the population engaging in subsistence fishing in seven countries, by main economic sector and labor force status
		Millions of people						Percentage distribution across different activties and labour force status
Country	Subsistence	Subsistence	Outside the labour force	Unemployed	Agriculuture (excluding fisheries)	Industry	Services	Outside the labour force	Unemployed	Agriculuture (excluding fisheries)	Industry	Services
Kiribati	KIR	0.0706152	0.0498357	0.00226252	0.00570802	0.00347061	0.0093383	70.5737	3.20402	8.08328	4.91482	13.2242
Lao PDR	LAO	1.18433	0.744219	0.1733	0.143514	0.0245135	0.0987862	62.8387	14.6327	12.1177	2.06981	8.34109
Senegal	SEN	0.298149	0.140119	0.00195857	0.0999298	0.0124728	0.0436691	46.9962	0.656908	33.5167	4.18342	14.6467
Cambodia	KHM	1.60656	0.547827	0.0305086	0.676861	0.195195	0.156166	34.0994	1.89901	42.1311	12.1499	9.72056
South Africa	ZAF	0.0708836	0.0221769	0.0103669	0.0119379	0.00826662	0.0181353	31.2863	14.6252	16.8416	11.6623	25.5846
Bangladesh	BGD	12.0481	2.99923	0.311975	5.35198	1.16883	2.21613	24.8937	2.5894	44.4216	9.7013	18.394
Myanmar	MMR	2.66077	0.23083	0.00228986	2.38641	0.0170854	0.0241537	8.67533	0.0860603	89.6887	0.642122	0.907773
