# Supplementary material for: Fishing for subsistence constitutes a livelihood safety net for populations dependent on aquatic foods around the world
Source: Nat Food. 2023 Sep 25;4(10):874–85. doi: 10.1038/s43016-023-00844-4 (PMC10589092; doi:10.1038/s43016-023-00844-4)
Supplement: Supplementary file 8 — Statistical source data. [file 43016_2023_844_MOESM8_ESM.xlsx]

## Sheet: Figure 5a and b
				Apparent consumption		Nutrient availability							Recommended nutrition daily intake (grams or milligrams)							% contribution for 6 key nutrients							mean % contribution from 6 key nutrients
iso3code	country	Item	Sector	Grams per day/person		Calcium	Iron	Selenium	Zinc	Vitamin A	Omega-3		Calcium	Iron	Selenium	Zinc	Vitamin A	Omega-3		Calcium	Iron	Selenium	Zinc	Vitamin A	Omega-3		Mean	Marine	Inland
BRA	Brazil	Subsistence catch	Marine	10.1998		18.0317	0.50725	6.85098	0.205349	2.5804	0.0593897		953.13	16.25	26.35	6.33	585.94	1.12		1.89184	3.12154	25.9999	3.24406	0.440387	5.30265		6.66673	6.66673
CHN	China	Subsistence catch	Inland	82.6799		108.698	1.18055	64.6238	1.28375	23.8391	0.230529		953.13	16.25	26.35	6.33	585.94	1.12		11.4043	7.2649	100	20.2804	4.06852	20.583		27.2668		27.2668
CHN	China	Subsistence catch	Marine	54.2003		56.5775	0.837207	33.0284	0.579723	16.5764	0.277048		953.13	16.25	26.35	6.33	585.94	1.12		5.93597	5.15204	100	9.15834	2.82902	24.7364		24.6353	24.6353
GHA	Ghana	Subsistence catch	Inland	91.7897		122.212	1.32724	70.9819	1.33872	21.9418	0.318246		953.13	16.25	26.35	6.33	585.94	1.12		12.8222	8.16761	100	21.1489	3.74472	28.4148		29.0497		29.0497
IDN	Indonesia	Subsistence catch	Marine	127.38		128.67	1.96205	71.1988	1.35588	40.3014	0.652672		953.13	16.25	26.35	6.33	585.94	1.12		13.4997	12.0742	100	21.4199	6.87808	58.2743		35.3577	35.3577
KEN	Kenya	Subsistence catch	Marine	26.9731		6.79186	0.117923	11.2993	0.203696	20.5546	0.0683347		953.13	16.25	26.35	6.33	585.94	1.12		0.712585	0.725678	42.8817	3.21795	3.50796	6.10132		9.52453	9.52453
LBR	Liberia	Subsistence catch	Marine	121.31		210.238	2.54121	48.5925	1.7423	13.2163	1.18324		953.13	16.25	26.35	6.33	585.94	1.12		22.0576	15.6382	100	27.5245	2.25557	100		44.5793	44.5793
LCA	Saint Lucia	Subsistence catch	Marine	230.166		151.51	3.87044	108.782	1.53337	61.4752	0.743152		953.13	16.25	26.35	6.33	585.94	1.12		15.8961	23.8181	100	24.2238	10.4917	66.3529		40.1304	40.1304
MDG	Madagascar	Subsistence catch	Inland	26.6232		39.2197	0.417008	20.0745	0.42767	6.56724	0.0971569		953.13	16.25	26.35	6.33	585.94	1.12		4.11483	2.56621	76.1841	6.75624	1.1208	8.67472		16.5695		16.5695
MDG	Madagascar	Subsistence catch	Marine	27.3354		35.6039	0.477756	37.5396	0.311635	2.13944	0.144273		953.13	16.25	26.35	6.33	585.94	1.12		3.73547	2.94004	100	4.92314	0.365129	12.8816		20.8076	20.8076
PER	Peru	Subsistence catch	Inland	107.406		108.514	2.01369	70.7766	2.09562	32.8614	0.302538		953.13	16.25	26.35	6.33	585.94	1.12		11.385	12.3919	100	33.1062	5.60831	27.0123		31.584		31.584
PHL	Philippines	Subsistence catch	Marine	104.086		191.871	1.95851	65.4402	1.55457	24.6086	0.516347		953.13	16.25	26.35	6.33	585.94	1.12		20.1306	12.0524	100	24.5588	4.19986	46.1024		34.5074	34.5074
SEN	Senegal	Subsistence catch	Inland	91.9647		134.554	1.5316	79.4662	1.44287	17.4506	0.32094		953.13	16.25	26.35	6.33	585.94	1.12		14.1171	9.42523	100	22.7942	2.97822	28.6554		29.6617		29.6617
SEN	Senegal	Subsistence catch	Marine	98.6294		136.68	2.88477	50.4596	1.14134	26.4738	0.989946		953.13	16.25	26.35	6.33	585.94	1.12		14.3401	17.7524	100	18.0306	4.51818	88.388		40.5049	40.5049
THA	Thailand	Subsistence catch	Inland	84.4763		121.431	0.981866	63.8819	1.14648	23.1605	0.278127		953.13	16.25	26.35	6.33	585.94	1.12		12.7403	6.04225	100	18.1119	3.95271	24.8328		27.6133		27.6133
VNM	Vietnam	Subsistence catch	Marine	13.3197		11.7895	0.237392	6.35572	0.113523	3.38989	0.0681669		953.13	16.25	26.35	6.33	585.94	1.12		1.23693	1.46087	24.1204	1.79342	0.578538	6.08633		5.87941	5.87941
ZAF	South Africa	Subsistence catch	Inland	6.45962		11.7826	0.0645252	6.63442	0.0856142	1.66896	0.0277238		953.13	16.25	26.35	6.33	585.94	1.12		1.2362	0.397078	25.1781	1.35251	0.284835	2.47534		5.154		5.154
ZAF	South Africa	Subsistence catch	Marine	170.694		83.9695	1.68639	59.5323	0.992354	29.6053	0.676494		953.13	16.25	26.35	6.33	585.94	1.12		8.80987	10.3778	100	15.677	5.05261	60.4013		33.3864	33.3864
	Brazil	SSF catch		6.03675		2.96835	0.0529168	1.70353	0.0337083	1.06096	0.0154793		953.13	16.25	26.35	6.33	585.94	1.12		0.311432	0.325642	6.46502	0.532517	0.18107	1.38208		1.53296
	China	SSF catch		28.1348		15.6422	0.223825	7.79644	0.148283	2.80857	0.106955		953.13	16.25	26.35	6.33	585.94	1.12		1.64114	1.37738	29.588	2.34254	0.479327	9.54956		7.49633
	Ghana	SSF catch		7.96281		8.4132	0.122119	5.94257	0.0867903	1.59773	0.0419239		953.13	16.25	26.35	6.33	585.94	1.12		0.882692	0.751503	22.5525	1.37109	0.272679	3.7432		4.92894
	Indonesia	SSF catch		60.4824		63.888	0.79976	34.7747	0.613027	27.0049	0.212853		953.13	16.25	26.35	6.33	585.94	1.12		6.70297	4.9216	100	9.68447	4.60881	19.0047		24.1538
	Kenya	SSF catch		0.765211		0.752811	0.0096186	0.529489	0.009924	0.473491	0.0020258		953.13	16.25	26.35	6.33	585.94	1.12		0.0789831	0.0591912	2.00945	0.156777	0.0808088	0.180875		0.42768
	Liberia	SSF catch		8.03262		11.3489	0.177794	2.98672	0.0961973	1.74976	0.0563887		953.13	16.25	26.35	6.33	585.94	1.12		1.1907	1.09412	11.3348	1.51971	0.298625	5.03471		3.41211
	Madagascar	SSF catch		14.3269		9.05421	0.122475	12.1416	0.0815714	0.219577	0.0320383		953.13	16.25	26.35	6.33	585.94	1.12		0.949945	0.753694	46.0781	1.28865	0.0374744	2.86056		8.66141
	Peru	SSF catch		313.311		219.939	2.13709	44.0447	1.48969	14.1557	0.726629		953.13	16.25	26.35	6.33	585.94	1.12		23.0755	13.1514	35.7231	23.5338	2.4159	33.6739		21.9289
	Philippines	SSF catch		51.3486		93.367	1.02403	33.6416	0.68861	16.9797	0.22131		953.13	16.25	26.35	6.33	585.94	1.12		9.79583	6.30172	100	10.8785	2.89786	19.7599		24.939
	Saint Lucia	SSF catch		29.6874		27.8727	0.584801	13.6967	0.205141	5.73347	0.10476		953.13	16.25	26.35	6.33	585.94	1.12		2.92433	3.59877	51.9797	3.24077	0.978507	9.35357		12.0126
	Senegal	SSF catch		87.438		35.4793	0.661881	14.3708	0.31994	6.62843	0.249176		953.13	16.25	26.35	6.33	585.94	1.12		3.7224	4.07311	38.0719	5.05435	1.13125	22.2479		12.3835
	South Africa	SSF catch		27.4779		5.9307	0.178907	5.92341	0.0969684	4.72263	0.0746943		953.13	16.25	26.35	6.33	585.94	1.12		0.622234	1.10097	22.4797	1.53189	0.805992	6.66913		5.53499
	Thailand	SSF catch		11.2815		7.81844	0.0724892	4.35486	0.0833524	1.25745	0.0208293		953.13	16.25	26.35	6.33	585.94	1.12		0.820291	0.446087	16.527	1.31678	0.214604	1.85976		3.53075
	Vietnam	SSF catch		79.4196		147.122	1.47378	45.3616	1.18821	30.0787	0.457744		953.13	16.25	26.35	6.33	585.94	1.12		15.4357	9.06939	100	18.7711	5.1334	40.87		31.5466
	Brazil	Beef	N.A	35		5.36667	0.725667	8.32417	1.31775	1.75	0.00315		953.13	16.25	26.35	6.33	585.94	1.12		0.563057	4.46564	31.5908	20.8175	0.298665	0.803571		9.75654							Beef
	China	Beef	N.A	11		1.68667	0.228067	2.61617	0.41415	0.55	0.00099		953.13	16.25	26.35	6.33	585.94	1.12		0.176961	1.40349	9.92853	6.54265	0.0938663	0.803571		3.15818							Beef
	Ghana	Beef	N.A	2		0.306667	0.0414667	0.475667	0.0753	0.1	0.00018		953.13	16.25	26.35	6.33	585.94	1.12		0.0321747	0.25518	1.80519	1.18957	0.0170666	0.803571		0.683792							Beef
	Indonesia	Beef	N.A	6		0.92	0.1244	1.427	0.2259	0.3	0.00054		953.13	16.25	26.35	6.33	585.94	1.12		0.0965241	0.765539	5.41556	3.56872	0.0511998	0.803571		1.78352							Beef
	Kenya	Beef	N.A	29		4.44667	0.601267	6.89717	1.09185	1.45	0.00261		953.13	16.25	26.35	6.33	585.94	1.12		0.466533	3.7001	26.1752	17.2488	0.247466	0.803571		8.10695							Beef
	Liberia	Beef	N.A	1		0.153333	0.0207333	0.237833	0.03765	0.05	9e-05		953.13	16.25	26.35	6.33	585.94	1.12		0.0160873	0.12759	0.902593	0.594787	0.0085333	0.803571		0.40886							Beef
	Madagascar	Beef	N.A	17		2.60667	0.352467	4.04317	0.64005	0.85	0.00153		953.13	16.25	26.35	6.33	585.94	1.12		0.273485	2.16902	15.3441	10.1114	0.145066	0.803571		4.80777							Beef
	Peru	Beef	N.A	12		1.84	0.2488	2.854	0.4518	0.6	0.00108		953.13	16.25	26.35	6.33	585.94	1.12		0.193048	1.53108	10.8311	7.13744	0.1024	0.803571		3.43311							Beef
	Philippines	Beef	N.A	6		0.92	0.1244	1.427	0.2259	0.3	0.00054		953.13	16.25	26.35	6.33	585.94	1.12		0.0965241	0.765539	5.41556	3.56872	0.0511998	0.803571		1.78352							Beef
	Senegal	Beef	N.A	14		2.14667	0.290267	3.32967	0.5271	0.7	0.00126		953.13	16.25	26.35	6.33	585.94	1.12		0.225223	1.78626	12.6363	8.32701	0.119466	0.803571		3.98297							Beef
	South Africa	Beef	N.A	52		7.97333	1.07813	12.3673	1.9578	2.6	0.00468		953.13	16.25	26.35	6.33	585.94	1.12		0.836542	6.63467	46.9348	30.9289	0.443731	0.803571		14.4304							Beef
	Thailand	Beef	N.A	3		0.46	0.0622	0.7135	0.11295	0.15	0.00027		953.13	16.25	26.35	6.33	585.94	1.12		0.048262	0.382769	2.70778	1.78436	0.0255999	0.803571		0.958724							Beef
	Vietnam	Beef	N.A	9		1.38	0.1866	2.1405	0.33885	0.45	0.00081		953.13	16.25	26.35	6.33	585.94	1.12		0.144786	1.14831	8.12334	5.35308	0.0767997	0.803571		2.60831							Beef
	Brazil	Meat of poultry	N.A	125.69		15.0828	1.18149	35.0675	3.19253	8.7983	0.0389639		953.13	16.25	26.35	6.33	585.94	1.12		1.58245	7.27068	100	50.4348	1.50157	2.76786		27.2596							Meat of poultry
	China	Meat of poultry	N.A	37.35		4.482	0.35109	10.4207	0.94869	2.6145	0.0115785		953.13	16.25	26.35	6.33	585.94	1.12		0.47024	2.16055	39.5471	14.9872	0.446206	2.76786		10.0632							Meat of poultry
	Ghana	Meat of poultry	N.A	14.72		1.7664	0.138368	4.10688	0.373888	1.0304	0.0045632		953.13	16.25	26.35	6.33	585.94	1.12		0.185326	0.851495	15.5859	5.9066	0.175854	2.76786		4.2455							Meat of poultry
	Indonesia	Meat of poultry	N.A	20.84		2.5008	0.195896	5.81436	0.529336	1.4588	0.0064604		953.13	16.25	26.35	6.33	585.94	1.12		0.262378	1.20551	22.0659	8.36234	0.248968	2.76786		5.81882							Meat of poultry
	Kenya	Meat of poultry	N.A	2.23		0.2676	0.020962	0.62217	0.056642	0.1561	0.0006913		953.13	16.25	26.35	6.33	585.94	1.12		0.0280759	0.128997	2.36118	0.894818	0.026641	2.76786		1.03459							Meat of poultry
	Liberia	Meat of poultry	N.A	32.41		3.8892	0.304654	9.04239	0.823214	2.2687	0.0100471		953.13	16.25	26.35	6.33	585.94	1.12		0.408045	1.87479	34.3165	13.005	0.38719	2.76786		8.79322							Meat of poultry
	Madagascar	Meat of poultry	N.A	9.56		1.1472	0.089864	2.66724	0.242824	0.6692	0.0029636		953.13	16.25	26.35	6.33	585.94	1.12		0.120361	0.553009	10.1224	3.83608	0.11421	2.76786		2.91898							Meat of poultry
	Peru	Meat of poultry	N.A	100.8		12.096	0.94752	28.1232	2.56032	7.056	0.031248		953.13	16.25	26.35	6.33	585.94	1.12		1.26908	5.83089	100	40.4474	1.20422	2.76786		25.2532							Meat of poultry
	Philippines	Meat of poultry	N.A	33.8		4.056	0.31772	9.4302	0.85852	2.366	0.010478		953.13	16.25	26.35	6.33	585.94	1.12		0.425545	1.9552	35.7882	13.5627	0.403796	2.76786		9.15056							Meat of poultry
	Saint Lucia	Meat of poultry	N.A	169.51		20.3412	1.59339	47.2933	4.30555	11.8657	0.0525481		953.13	16.25	26.35	6.33	585.94	1.12		2.13415	9.8055	100	68.0182	2.02507	2.76786		30.7918							Meat of poultry
	Senegal	Meat of poultry	N.A	15.18		1.8216	0.142692	4.23522	0.385572	1.0626	0.0047058		953.13	16.25	26.35	6.33	585.94	1.12		0.191118	0.878105	16.0729	6.09119	0.18135	2.76786		4.36376							Meat of poultry
	South Africa	Meat of poultry	N.A	100.68		12.0816	0.946392	28.0897	2.55727	7.0476	0.0312108		953.13	16.25	26.35	6.33	585.94	1.12		1.26757	5.82395	100	40.3992	1.20278	2.76786		25.2436							Meat of poultry
	Thailand	Meat of poultry	N.A	34.22		4.1064	0.321668	9.54738	0.869188	2.3954	0.0106082		953.13	16.25	26.35	6.33	585.94	1.12		0.430833	1.9795	36.2329	13.7312	0.408813	2.76786		9.25853							Meat of poultry
	Vietnam	Meat of poultry	N.A	26.24		3.1488	0.246656	7.32096	0.666496	1.8368	0.0081344		953.13	16.25	26.35	6.33	585.94	1.12		0.330364	1.51788	27.7835	10.5292	0.313479	2.76786		7.20705							Meat of poultry
